# Supplementary material for: A linear weighted combination of polygenic scores for a broad range of traits improves prediction of coronary heart disease
Source: Eur J Hum Genet. 2023 Sep 26;32(2):209–14. doi: 10.1038/s41431-023-01463-0 (PMC10853172; doi:10.1038/s41431-023-01463-0)
Supplement: Supplementary file 2 — Supplementary Table 8 [file 41431_2023_1463_MOESM2_ESM.xlsx]

## Sheet: Supplementary Table 8
Supplementary Table 8. Coefficients from the lasso model trained in the ARIC cohort. Coef_sd: Coefficient standardized by the standard deviation of the score in ARIC
pgs	coef	coef_sd
PGS000014	0.0355368	0.262301
PGS000016	0.121662	0.935549
PGS000058	0.0131181	0.025088
PGS000061	0.00513613	0.0196743
PGS000070	-0.0152303	-0.0580195
PGS000116	-0.013541	-0.101664
PGS000117	-0.0519914	-0.0692075
PGS000128	-0.000243913	-0.00502431
PGS000133	-0.0211274	-0.015392
PGS000228	0.00568828	0.0225226
PGS000240	-0.0101663	-0.0619025
PGS000249	0.0048483	0.0213824
PGS000258	0.00285757	0.00348675
PGS000296	0.0378884	0.551926
PGS000337	0.170293	0.0254798
PGS000342	0.00153605	0.00532535
PGS000354	-0.00711812	-0.0850594
PGS000360	0.00169786	0.000765675
PGS000399	0.00265542	2.52567
PGS000573	0.0122825	0.757561
PGS000590	-0.0240298	-0.172874
PGS000593	0.0372109	1.43436
PGS000615	-0.00283849	-0.00339194
PGS000625	0.0127853	0.0173535
PGS000668	0.0118233	0.134294
PGS000689	0.0466828	0.0596286
PGS000717	0.010116	0.0665268
PGS000727	0.0282305	0.000779138
PGS000757	0.0169587	0.0137533
PGS000809	-0.0424641	-0.0367333
PGS000820	-0.00324247	-0.0219924
PGS000821	-0.00972506	-0.0560292
PGS000840	0.000830055	0.00628912
PGS000865	-0.0016501	-0.0263612
PGS000967	0.0055391	0.0393464
PGS000994	-0.00556809	-0.0266034
PGS001008	-0.00507862	-0.0512651
PGS001044	0.000580421	0.0148135
PGS001081	-0.0171953	-0.000264261
PGS001099	-0.00710415	-0.00939978
PGS001319	-0.0397285	-0.180906
PGS001332	-0.0102972	-0.0784435
PGS001333	-0.00351664	-0.0289502
PGS001366	0.0495637	0.0928662
PGS001367	0.0114292	0.0224145
PGS001504	0.0174115	8.89762
PGS001516	-0.00246189	-0.0418762
PGS001533	0.00397432	0.133162
PGS001543	-0.000607442	-8.82778e-06
PGS001547	0.000852802	1.2217e-05
PGS001548	-0.024974	-0.000908014
PGS001586	-0.0136416	-0.000710506
PGS001590	-0.0138159	-0.000116633
PGS001623	0.0162887	0.000264495
PGS001653	-0.00763145	-2.34294
PGS001676	-0.00140522	-0.635227
PGS001703	-0.0155095	-25.3808
PGS001717	0.00445634	3094.55
PGS001740	0.0118666	3745.32
PGS001760	-0.00287094	-1.32249
PGS001777	-0.0142311	-0.0404405
PGS001780	0.26006	1.72812
PGS001781	0.0344374	0.177506
PGS001827	-0.0160905	-0.0353808
PGS001863	-0.0194673	-0.142336
PGS001908	0.0141669	0.0525568
PGS001934	0.0193043	0.0847592
PGS001979	0.0202437	0.114645
PGS002000	0.0191212	0.162702
PGS002011	0.00794257	0.0276681
PGS002046	-0.00517623	-7.58259
PGS002048	0.0884918	3.16771
PGS002077	-0.000898537	-0.328898
PGS002081	-0.000613138	-0.21722
PGS002109	0.00569886	0.0145866
PGS002116	0.000390023	0.000251565
PGS002160	-0.00535735	-0.0239958
PGS002187	0.00725333	0.0677176
PGS002244	0.00920367	0.110348
PGS002249	-0.0227149	-0.00143239
PGS002275	-0.0606927	-0.27184
PGS002316	0.00928471	0.109484
PGS002344	-0.0345118	-3.18702
PGS002345	0.000304954	0.000798457
PGS002356	0.000316174	0.00123912
PGS002368	0.00737425	0.014479
PGS002398	0.0113269	0.00630602
PGS002413	0.0147522	0.00594391
PGS002480	-0.0109947	-0.00178084
PGS002633	0.0250451	0.172135
PGS002639	0.0026097	0.0111686
PGS002640	-0.00631159	-0.046927
PGS002648	0.0290275	0.102935
PGS002682	0.00279883	0.0274308
PGS002695	-0.0367221	-0.23715
PGS002719	0.00780061	0.0247772
PGS002722	0.00399176	0.0136663
PGS002760	-0.00395811	-0.0127389
PGS002765	0.0326235	0.123225
PGS002823	0.000247826	0.000998175
PGS002880	0.00141543	0.01497
PGS002881	1.4929e-16	1.57893e-15
PGS002950	0.0132083	0.119688
PGS002951	0.000296025	0.00268245
PGS002997	0.0357543	0.153016
PGS003018	0.0125917	0.161263
PGS003115	0.0178184	0.00567332
PGS003116	1.02407e-15	3.2606e-16
PGS003123	0.023719	0.118339
PGS003147	0.0476418	0.137695
PGS003241	0.00658461	0.00730071
PGS003292	-0.0135284	-60.025
PGS003308	0.0539406	0.21528
PGS003319	-0.0180467	-0.00675408
PGS003320	-0.0102994	-0.121292
