# Supplementary material for: A linear weighted combination of polygenic scores for a broad range of traits improves prediction of coronary heart disease
Source: Eur J Hum Genet. 2023 Sep 26;32(2):209–14. doi: 10.1038/s41431-023-01463-0 (PMC10853172; doi:10.1038/s41431-023-01463-0)
Supplement: Supplementary file 3 — Supplementary Table 6 [file 41431_2023_1463_MOESM3_ESM.xlsx]

## Sheet: Supplementary Table 6
Supplementary Table 6. Polygenic scores from the PGS Catalog used in the study.
pgs_id	efo_id	efo_label	used_in_analysis
PGS000001	breast carcinoma	EFO_0000305	yes
PGS000002	estrogen-receptor positive breast cancer	EFO_1000649	yes
PGS000003	estrogen-receptor negative breast cancer	EFO_1000650	yes
PGS000004	breast carcinoma	EFO_0000305	yes
PGS000005	estrogen-receptor positive breast cancer	EFO_1000649	yes
PGS000006	estrogen-receptor negative breast cancer	EFO_1000650	yes
PGS000007	breast carcinoma	EFO_0000305	yes
PGS000008	estrogen-receptor positive breast cancer	EFO_1000649	yes
PGS000009	estrogen-receptor negative breast cancer	EFO_1000650	yes
PGS000010	coronary artery disease	EFO_0001645	yes
PGS000011	coronary artery disease	EFO_0001645	no
PGS000012	coronary artery disease	EFO_0001645	yes
PGS000013	coronary artery disease	EFO_0001645	no
PGS000014	type 2 diabetes mellitus	MONDO_0005148	yes
PGS000015	breast carcinoma	EFO_0000305	yes
PGS000016	atrial fibrillation	EFO_0000275	yes
PGS000017	inflammatory bowel disease	EFO_0003767	yes
PGS000018	coronary artery disease	EFO_0001645	no
PGS000019	coronary artery disease	EFO_0001645	no
PGS000020	type 2 diabetes mellitus	MONDO_0005148	no
PGS000021	type 1 diabetes mellitus	MONDO_0005147	yes
PGS000022	type 1 diabetes mellitus	MONDO_0005147	yes
PGS000023	type 1 diabetes mellitus	MONDO_0005147	yes
PGS000024	type 1 diabetes mellitus	MONDO_0005147	yes
PGS000025	Alzheimer disease	MONDO_0004975	yes
PGS000026	Alzheimer disease	MONDO_0004975	yes
PGS000027	body mass index	EFO_0004340	yes
PGS000028	breast carcinoma	EFO_0000305	yes
PGS000029	breast carcinoma	EFO_0000305	yes
PGS000030	prostate carcinoma	EFO_0001663	yes
PGS000031	type 2 diabetes mellitus	MONDO_0005148	yes
PGS000032	type 2 diabetes mellitus	MONDO_0005148	yes
PGS000033	type 2 diabetes mellitus	MONDO_0005148	yes
PGS000034	body mass index	EFO_0004340	yes
PGS000035	atrial fibrillation	EFO_0000275	yes
PGS000036	type 2 diabetes mellitus	MONDO_0005148	yes
PGS000037	asthma	MONDO_0004979	yes
PGS000038	stroke	EFO_0000712	yes
PGS000039	stroke|Ischemic stroke	EFO_0000712|HP_0002140	yes
PGS000040	celiac disease	EFO_0001060	yes
PGS000041	celiac disease	EFO_0001060	yes
PGS000042	celiac disease	EFO_0001060	yes
PGS000043	venous thromboembolism	EFO_0004286	yes
PGS000044	prostate carcinoma	EFO_0001663	yes
PGS000045	breast carcinoma	EFO_0000305	yes
PGS000046	estrogen-receptor positive breast cancer	EFO_1000649	yes
PGS000047	estrogen-receptor negative breast cancer	EFO_1000650	yes
PGS000048	ovarian carcinoma	EFO_0001075	yes
PGS000049	prostate carcinoma	EFO_0001663	yes
PGS000050	breast carcinoma	EFO_0000305	yes
PGS000051	breast carcinoma	EFO_0000305	yes
PGS000052	breast carcinoma	EFO_0000305	yes
PGS000053	late-onset Alzheimers disease	EFO_1001870	yes
PGS000054	late-onset Alzheimers disease	EFO_1001870	yes
PGS000055	colorectal cancer	EFO_0005842	yes
PGS000056	Parkinson disease	MONDO_0005180	yes
PGS000057	coronary artery disease	EFO_0001645	yes
PGS000058	coronary artery disease	EFO_0001645	yes
PGS000059	coronary artery disease	EFO_0001645	yes
PGS000060	high density lipoprotein cholesterol measurement	EFO_0004612	yes
PGS000061	low density lipoprotein cholesterol measurement	EFO_0004611	yes
PGS000062	total cholesterol measurement	EFO_0004574	yes
PGS000063	triglyceride measurement	EFO_0004530	yes
PGS000064	high density lipoprotein cholesterol measurement	EFO_0004612	yes
PGS000065	low density lipoprotein cholesterol measurement	EFO_0004611	yes
PGS000066	triglyceride measurement	EFO_0004530	yes
PGS000067	prostate carcinoma	EFO_0001663	yes
PGS000068	ovarian carcinoma	EFO_0001075	yes
PGS000069	ovarian serous carcinoma	EFO_1001516	yes
PGS000070	lung adenocarcinoma	EFO_0000571	yes
PGS000071	urinary bladder carcinoma	MONDO_0004986	yes
PGS000072	breast carcinoma	EFO_0000305	yes
PGS000073	cervical carcinoma	EFO_0001061	yes
PGS000074	colorectal cancer	EFO_0005842	yes
PGS000075	endometrial carcinoma	EFO_1001512	yes
PGS000076	renal cell carcinoma	EFO_0000681	yes
PGS000077	lymphoid leukemia	EFO_0004289	yes
PGS000078	lung carcinoma	EFO_0001071	yes
PGS000079	melanoma	EFO_0000756	yes
PGS000080	non-Hodgkins lymphoma	EFO_0005952	yes
PGS000081	oral cavity cancer|pharynx cancer	EFO_0005570|EFO_0005577	yes
PGS000082	ovarian carcinoma	EFO_0001075	yes
PGS000083	pancreatic carcinoma	EFO_0002618	yes
PGS000084	prostate carcinoma	EFO_0001663	yes
PGS000086	testicular carcinoma|Testicular Germ Cell Tumor	EFO_0005088|EFO_1000566	yes
PGS000087	thyroid carcinoma	EFO_0002892	yes
PGS000088	basophil count	EFO_0005090	yes
PGS000089	basophil percentage of leukocytes	EFO_0007992	yes
PGS000090	eosinophil count	EFO_0004842	yes
PGS000091	eosinophil percentage of leukocytes	EFO_0007991	yes
PGS000092	hematocrit	EFO_0004348	yes
PGS000093	hemoglobin measurement	EFO_0004509	yes
PGS000094	reticulocyte count	EFO_0007986	yes
PGS000095	reticulocyte count	EFO_0007986	yes
PGS000096	reticulocyte count	EFO_0007986	yes
PGS000097	lymphocyte count	EFO_0004587	yes
PGS000098	lymphocyte percentage of leukocytes	EFO_0007993	yes
PGS000099	mean corpuscular hemoglobin	EFO_0004527	yes
PGS000100	mean corpuscular hemoglobin concentration	EFO_0004528	yes
PGS000101	mean corpuscular volume	EFO_0004526	yes
PGS000102	monocyte count	EFO_0005091	yes
PGS000103	monocyte percentage of leukocytes	EFO_0007989	yes
PGS000104	mean platelet volume	EFO_0004584	yes
PGS000105	neutrophil count	EFO_0004833	yes
PGS000106	neutrophil percentage of leukocytes	EFO_0007990	yes
PGS000107	platelet crit	EFO_0007985	yes
PGS000108	platelet component distribution width	EFO_0007984	yes
PGS000109	platelet count	EFO_0004309	yes
PGS000110	erythrocyte count	EFO_0004305	yes
PGS000111	reticulocyte count	EFO_0007986	yes
PGS000112	reticulocyte count	EFO_0007986	yes
PGS000113	leukocyte count	EFO_0004308	yes
PGS000114	juvenile idiopathic arthritis	EFO_0002609	yes
PGS000115	low density lipoprotein cholesterol measurement	EFO_0004611	yes
PGS000116	coronary artery disease	EFO_0001645	yes
PGS000117	cardiovascular disease	EFO_0000319	yes
PGS000118	melanoma	EFO_0000756	yes
PGS000119	basal cell carcinoma	EFO_0004193	yes
PGS000120	squamous cell carcinoma	EFO_0000707	yes
PGS000121	bone density	EFO_0003923	yes
PGS000122	bone density	EFO_0003923	yes
PGS000123	Parkinson disease	MONDO_0005180	yes
PGS000124	intraocular pressure measurement	EFO_0004695	yes
PGS000125	type 2 diabetes mellitus	MONDO_0005148	yes
PGS000126	urate measurement	EFO_0004531	yes
PGS000127	HbA1c measurement	EFO_0004541	yes
PGS000128	HbA1c measurement	EFO_0004541	yes
PGS000129	HbA1c measurement	EFO_0004541	yes
PGS000130	HbA1c measurement	EFO_0004541	yes
PGS000131	HbA1c measurement	EFO_0004541	yes
PGS000132	HbA1c measurement	EFO_0004541	yes
PGS000133	schizophrenia	MONDO_0005090	yes
PGS000134	schizophrenia	MONDO_0005090	yes
PGS000135	schizophrenia	MONDO_0005090	yes
PGS000136	schizophrenia	MONDO_0005090	yes
PGS000137	glaucoma	MONDO_0005041	yes
PGS000138	major depressive disorder	MONDO_0002009	yes
PGS000139	major depressive disorder|recurrent	MONDO_0002009|EFO_0010246	yes
PGS000140	seeing a general practitioner for nerves, anxiety, tension or depression, self-reported|depressive disorder	EFO_0009820|MONDO_0002050	yes
PGS000141	seeing a psychiatrist for nerves, anxiety, tension or depression, self-reported|depressive disorder	EFO_0009821|MONDO_0002050	yes
PGS000142	seeing a general practitioner for nerves, anxiety, tension or depression, self-reported|seeing a psychiatrist for nerves, anxiety, tension or depression, self-reported|depressive disorder	EFO_0009820|EFO_0009821|MONDO_0002050	yes
PGS000143	seeing a general practitioner for nerves, anxiety, tension or depression, self-reported	EFO_0009820	yes
PGS000144	self-reported trait|depressive symptom measurement	EFO_0009799|EFO_0007006	yes
PGS000145	major depressive disorder	MONDO_0002009	yes
PGS000146	colorectal cancer	EFO_0005842	yes
PGS000147	colorectal cancer	EFO_0005842	yes
PGS000148	colorectal cancer	EFO_0005842	yes
PGS000149	colorectal cancer	EFO_0005842	yes
PGS000150	colorectal cancer	EFO_0005842	yes
PGS000151	colorectal cancer	EFO_0005842	yes
PGS000152	urinary bladder carcinoma	MONDO_0004986	yes
PGS000153	breast carcinoma	EFO_0000305	yes
PGS000154	colorectal cancer	EFO_0005842	yes
PGS000155	glioma	EFO_0005543	yes
PGS000156	lung carcinoma	EFO_0001071	yes
PGS000157	melanoma	EFO_0000756	yes
PGS000158	ovarian carcinoma	EFO_0001075	yes
PGS000159	pancreatic carcinoma	EFO_0002618	yes
PGS000160	prostate carcinoma	EFO_0001663	yes
PGS000161	renal carcinoma	EFO_0002890	yes
PGS000162	thyroid carcinoma	EFO_0002892	yes
PGS000163	basophil count	EFO_0005090	yes
PGS000164	basophil percentage of leukocytes	EFO_0007992	yes
PGS000165	eosinophil count	EFO_0004842	yes
PGS000166	eosinophil percentage of leukocytes	EFO_0007991	yes
PGS000167	hematocrit	EFO_0004348	yes
PGS000168	hemoglobin measurement	EFO_0004509	yes
PGS000169	reticulocyte count	EFO_0007986	yes
PGS000170	reticulocyte count	EFO_0007986	yes
PGS000171	reticulocyte count	EFO_0007986	yes
PGS000172	lymphocyte count	EFO_0004587	yes
PGS000173	lymphocyte percentage of leukocytes	EFO_0007993	yes
PGS000174	mean corpuscular hemoglobin	EFO_0004527	yes
PGS000175	mean corpuscular hemoglobin concentration	EFO_0004528	yes
PGS000176	mean corpuscular volume	EFO_0004526	yes
PGS000177	monocyte count	EFO_0005091	yes
PGS000178	monocyte percentage of leukocytes	EFO_0007989	yes
PGS000179	mean platelet volume	EFO_0004584	yes
PGS000180	mean reticulocyte volume	EFO_0010701	yes
PGS000181	mean corpuscular volume	EFO_0004526	yes
PGS000182	neutrophil count	EFO_0004833	yes
PGS000183	neutrophil percentage of leukocytes	EFO_0007990	yes
PGS000184	platelet crit	EFO_0007985	yes
PGS000185	platelet component distribution width	EFO_0007984	yes
PGS000186	platelet count	EFO_0004309	yes
PGS000187	erythrocyte count	EFO_0004305	yes
PGS000188	red blood cell distribution width	EFO_0005192	yes
PGS000189	reticulocyte count	EFO_0007986	yes
PGS000190	reticulocyte count	EFO_0007986	yes
PGS000191	leukocyte count	EFO_0004308	yes
PGS000192	high density lipoprotein cholesterol measurement|low density lipoprotein cholesterol measurement	EFO_0004612|EFO_0004611	yes
PGS000193	major depressive disorder	MONDO_0002009	yes
PGS000194	ACPA-positive rheumatoid arthritis	EFO_0009459	yes
PGS000195	ACPA-negative rheumatoid arthritis	EFO_0009460	yes
PGS000196	systemic lupus erythematosus	MONDO_0007915	yes
PGS000197	spondyloarthropathy	EFO_0000706	yes
PGS000198	psoriatic arthritis	EFO_0003778	yes
PGS000199	gout	EFO_0004274	yes
PGS000200	coronary artery disease	EFO_0001645	yes
PGS000201	alcohol dependence measurement	EFO_0007835	yes
PGS000202	alcohol dependence measurement	EFO_0007835	yes
PGS000203	alcohol consumption measurement	EFO_0007878	yes
PGS000204	alcohol consumption measurement	EFO_0007878	yes
PGS000205	risk-taking behaviour	EFO_0008579	yes
PGS000206	risk-taking behaviour	EFO_0008579	yes
PGS000207	thyroid carcinoma	EFO_0002892	yes
PGS000208	thyroid carcinoma	EFO_0002892	yes
PGS000209	thyroid carcinoma	EFO_0002892	yes
PGS000210	FEV/FEC ratio	EFO_0004713	yes
PGS000211	Parkinson disease	MONDO_0005180	yes
PGS000212	luminal A breast carcinoma	MONDO_0021116	yes
PGS000213	HER2 negative breast carcinoma	EFO_0009780	yes
PGS000214	luminal B breast carcinoma	MONDO_0021115	yes
PGS000215	HER2 Positive Breast Carcinoma	EFO_1000294	yes
PGS000216	triple-negative breast cancer	EFO_0005537	yes
PGS000217	blood protein measurement	EFO_0007937	yes
PGS000218	blood protein measurement	EFO_0007937	yes
PGS000219	blood protein measurement	EFO_0007937	yes
PGS000220	blood protein measurement	EFO_0007937	yes
PGS000221	blood protein measurement	EFO_0007937	yes
PGS000222	blood protein measurement	EFO_0007937	yes
PGS000223	blood protein measurement	EFO_0007937	yes
PGS000224	blood protein measurement	EFO_0007937	yes
PGS000225	blood protein measurement	EFO_0007937	yes
PGS000226	blood protein measurement	EFO_0007937	yes
PGS000227	blood protein measurement	EFO_0007937	yes
PGS000228	blood protein measurement	EFO_0007937	yes
PGS000229	blood protein measurement	EFO_0007937	yes
PGS000230	blood protein measurement	EFO_0007937	yes
PGS000231	blood protein measurement	EFO_0007937	yes
PGS000232	blood protein measurement	EFO_0007937	yes
PGS000233	blood protein measurement	EFO_0007937	yes
PGS000234	blood protein measurement	EFO_0007937	yes
PGS000235	blood protein measurement	EFO_0007937	yes
PGS000236	blood protein measurement	EFO_0007937	yes
PGS000237	blood protein measurement	EFO_0007937	yes
PGS000238	blood protein measurement	EFO_0007937	yes
PGS000239	blood protein measurement	EFO_0007937	yes
PGS000240	blood protein measurement	EFO_0007937	yes
PGS000241	blood protein measurement	EFO_0007937	yes
PGS000242	blood protein measurement	EFO_0007937	yes
PGS000243	blood protein measurement	EFO_0007937	yes
PGS000244	blood protein measurement	EFO_0007937	yes
PGS000245	blood protein measurement	EFO_0007937	yes
PGS000246	blood protein measurement	EFO_0007937	yes
PGS000247	blood protein measurement	EFO_0007937	yes
PGS000248	blood protein measurement	EFO_0007937	yes
PGS000249	blood protein measurement	EFO_0007937	yes
PGS000250	blood protein measurement	EFO_0007937	yes
PGS000251	blood protein measurement	EFO_0007937	yes
PGS000252	blood protein measurement	EFO_0007937	yes
PGS000253	blood protein measurement	EFO_0007937	yes
PGS000254	blood protein measurement	EFO_0007937	yes
PGS000255	blood protein measurement	EFO_0007937	yes
PGS000256	blood protein measurement	EFO_0007937	yes
PGS000257	blood protein measurement	EFO_0007937	yes
PGS000258	blood protein measurement	EFO_0007937	yes
PGS000259	blood protein measurement	EFO_0007937	yes
PGS000260	blood protein measurement	EFO_0007937	yes
PGS000261	blood protein measurement	EFO_0007937	yes
PGS000262	blood protein measurement	EFO_0007937	yes
PGS000263	blood protein measurement	EFO_0007937	yes
PGS000264	blood protein measurement	EFO_0007937	yes
PGS000265	blood protein measurement	EFO_0007937	yes
PGS000266	blood protein measurement	EFO_0007937	yes
PGS000267	blood protein measurement	EFO_0007937	yes
PGS000268	blood protein measurement	EFO_0007937	yes
PGS000269	blood protein measurement	EFO_0007937	yes
PGS000270	blood protein measurement	EFO_0007937	yes
PGS000271	blood protein measurement	EFO_0007937	yes
PGS000272	blood protein measurement	EFO_0007937	yes
PGS000273	blood protein measurement	EFO_0007937	yes
PGS000274	blood protein measurement	EFO_0007937	yes
PGS000275	blood protein measurement	EFO_0007937	yes
PGS000276	blood protein measurement	EFO_0007937	yes
PGS000277	blood protein measurement	EFO_0007937	yes
PGS000278	blood protein measurement	EFO_0007937	yes
PGS000279	blood protein measurement	EFO_0007937	yes
PGS000280	blood protein measurement	EFO_0007937	yes
PGS000281	blood protein measurement	EFO_0007937	yes
PGS000282	blood protein measurement	EFO_0007937	yes
PGS000283	blood protein measurement	EFO_0007937	yes
PGS000284	blood protein measurement	EFO_0007937	yes
PGS000285	blood protein measurement	EFO_0007937	yes
PGS000286	blood protein measurement	EFO_0007937	yes
PGS000287	blood protein measurement	EFO_0007937	yes
PGS000288	blood protein measurement	EFO_0007937	yes
PGS000289	blood protein measurement	EFO_0007937	yes
PGS000290	blood protein measurement	EFO_0007937	yes
PGS000291	blood protein measurement	EFO_0007937	yes
PGS000292	blood protein measurement	EFO_0007937	yes
PGS000293	blood protein measurement	EFO_0007937	yes
PGS000294	blood protein measurement	EFO_0007937	yes
PGS000295	blood protein measurement	EFO_0007937	yes
PGS000296	coronary artery disease	EFO_0001645	yes
PGS000297	body height	EFO_0004339	yes
PGS000298	body mass index	EFO_0004340	yes
PGS000299	BMI-adjusted waist-hip ratio	EFO_0007788	yes
PGS000300	resting heart rate	EFO_0004351	yes
PGS000301	systolic blood pressure	EFO_0006335	yes
PGS000302	diastolic blood pressure	EFO_0006336	yes
PGS000303	glomerular filtration rate	EFO_0005208	yes
PGS000304	HbA1c measurement	EFO_0004541	yes
PGS000305	fasting blood glucose measurement	EFO_0004465	yes
PGS000306	BMI-adjusted fasting blood glucose measurement	EFO_0008036	yes
PGS000307	fasting blood insulin measurement	EFO_0004466	yes
PGS000308	BMI-adjusted fasting blood insulin measurement	EFO_0008037	yes
PGS000309	high density lipoprotein cholesterol measurement	EFO_0004612	yes
PGS000310	low density lipoprotein cholesterol measurement	EFO_0004611	yes
PGS000311	total cholesterol measurement	EFO_0004574	yes
PGS000312	triglyceride measurement	EFO_0004530	yes
PGS000313	lipoprotein A measurement	EFO_0006925	yes
PGS000314	C-reactive protein measurement	EFO_0004458	yes
PGS000315	serum IgE measurement	EFO_0004579	yes
PGS000316	celiac disease	EFO_0001060	yes
PGS000317	breast carcinoma	EFO_0000305	yes
PGS000318	age at death|female	EFO_0005056|PATO_0000383	yes
PGS000319	age at death|male	EFO_0005056|PATO_0000384	yes
PGS000320	body mass index	EFO_0004340	yes
PGS000321	testosterone measurement	EFO_0004908	yes
PGS000322	testosterone measurement|female	EFO_0004908|PATO_0000383	yes
PGS000323	testosterone measurement|male	EFO_0004908|PATO_0000384	yes
PGS000324	enthesitis-related juvenile idiopathic arthritis	EFO_0009732	yes
PGS000325	oligoarticular juvenile idiopathic arthritis	EFO_1002019	yes
PGS000326	polyarticular juvenile idiopathic arthritis, rheumatoid factor negative	EFO_1002020	yes
PGS000327	autism spectrum disorder	EFO_0003756	yes
PGS000328	systemic lupus erythematosus	MONDO_0007915	yes
PGS000329	coronary artery disease	EFO_0001645	yes
PGS000330	type 2 diabetes mellitus	MONDO_0005148	yes
PGS000331	atrial fibrillation	EFO_0000275	yes
PGS000332	breast carcinoma	EFO_0000305	yes
PGS000333	prostate carcinoma	EFO_0001663	yes
PGS000334	late-onset Alzheimers disease	EFO_1001870	yes
PGS000335	breast carcinoma	EFO_0000305	yes
PGS000336	chronotype measurement	EFO_0008328	yes
PGS000337	coronary artery disease	EFO_0001645	yes
PGS000338	atrial fibrillation	EFO_0000275	yes
PGS000339	cutaneous melanoma	EFO_0000389	yes
PGS000340	low density lipoprotein cholesterol measurement	EFO_0004611	no
PGS000341	systemic scleroderma	EFO_0000717	yes
PGS000342	psoriatic arthritis	EFO_0003778	yes
PGS000343	psoriatic arthritis	EFO_0003778	no
PGS000344	breast carcinoma	EFO_0000305	yes
PGS000345	breast carcinoma	EFO_0000305	yes
PGS000346	estrogen-receptor negative breast cancer	EFO_1000650	yes
PGS000347	estrogen-receptor positive breast cancer	EFO_1000649	yes
PGS000348	prostate carcinoma	EFO_0001663	no
PGS000349	coronary artery disease	EFO_0001645	no
PGS000350	open-angle glaucoma	EFO_0004190	yes
PGS000351	ovarian carcinoma	EFO_0001075	no
PGS000352	high grade ovarian serous adenocarcinoma	EFO_1001958	no
PGS000353	cancer	MONDO_0004992	yes
PGS000354	cancer	MONDO_0004992	yes
PGS000355	cancer	MONDO_0004992	yes
PGS000356	cancer	MONDO_0004992	yes
PGS000357	oral cavity cancer	EFO_0005570	yes
PGS000358	oral cavity cancer	EFO_0005570	yes
PGS000359	tongue neoplasm	EFO_0003871	yes
PGS000360	Malignant Laryngeal Neoplasm	EFO_1000354	yes
PGS000361	Malignant Laryngeal Neoplasm	EFO_1000354	yes
PGS000362	Malignant Laryngeal Neoplasm	EFO_1000354	yes
PGS000363	esophageal cancer	MONDO_0007576	yes
PGS000364	esophageal cancer	MONDO_0007576	yes
PGS000365	esophageal cancer	MONDO_0007576	yes
PGS000366	esophageal cancer	MONDO_0007576	yes
PGS000367	colorectal cancer	EFO_0005842	yes
PGS000368	colorectal cancer	EFO_0005842	yes
PGS000369	colorectal cancer	EFO_0005842	yes
PGS000370	colorectal cancer	EFO_0005842	yes
PGS000371	colorectal cancer	EFO_0005842	yes
PGS000372	colorectal cancer	EFO_0005842	yes
PGS000373	colorectal cancer	EFO_0005842	yes
PGS000374	colorectal cancer	EFO_0005842	yes
PGS000375	colorectal cancer	EFO_0005842	yes
PGS000376	colon carcinoma	EFO_1001950	yes
PGS000377	colon carcinoma	EFO_1001950	yes
PGS000378	colon carcinoma	EFO_1001950	yes
PGS000379	colon carcinoma	EFO_1001950	yes
PGS000380	colon carcinoma	EFO_1001950	yes
PGS000381	colon carcinoma	EFO_1001950	yes
PGS000382	colon carcinoma	EFO_1001950	yes
PGS000383	rectum cancer|rectosigmoid junction neoplasm	EFO_1000657|MONDO_0002423	yes
PGS000384	rectum cancer|rectosigmoid junction neoplasm	EFO_1000657|MONDO_0002423	yes
PGS000385	pancreatic carcinoma	EFO_0002618	yes
PGS000386	pancreatic carcinoma	EFO_0002618	yes
PGS000387	respiratory system cancer	MONDO_0000376	yes
PGS000388	bronchus cancer|lung cancer|tracheal cancer	MONDO_0001672|MONDO_0008903|MONDO_0001407	yes
PGS000389	bronchus cancer|lung cancer|tracheal cancer	MONDO_0001672|MONDO_0008903|MONDO_0001407	yes
PGS000390	bronchus cancer|lung cancer|tracheal cancer	MONDO_0001672|MONDO_0008903|MONDO_0001407	yes
PGS000391	bronchus cancer|lung cancer|tracheal cancer	MONDO_0001672|MONDO_0008903|MONDO_0001407	yes
PGS000392	bronchus cancer|lung cancer|tracheal cancer	MONDO_0001672|MONDO_0008903|MONDO_0001407	yes
PGS000393	bronchus cancer|lung cancer|tracheal cancer	MONDO_0001672|MONDO_0008903|MONDO_0001407	yes
PGS000394	bronchus cancer|lung cancer|tracheal cancer	MONDO_0001672|MONDO_0008903|MONDO_0001407	yes
PGS000395	bronchus cancer|lung cancer|tracheal cancer	MONDO_0001672|MONDO_0008903|MONDO_0001407	yes
PGS000396	bronchus cancer|lung cancer|tracheal cancer	MONDO_0001672|MONDO_0008903|MONDO_0001407	yes
PGS000397	bronchus cancer|lung cancer|tracheal cancer	MONDO_0001672|MONDO_0008903|MONDO_0001407	yes
PGS000398	skin carcinoma	EFO_0009259	yes
PGS000399	skin carcinoma	EFO_0009259	yes
PGS000400	skin carcinoma	EFO_0009259	yes
PGS000401	skin carcinoma	EFO_0009259	yes
PGS000402	skin carcinoma	EFO_0009259	yes
PGS000403	skin carcinoma	EFO_0009259	yes
PGS000404	skin carcinoma	EFO_0009259	yes
PGS000405	skin carcinoma	EFO_0009259	yes
PGS000406	skin carcinoma	EFO_0009259	yes
PGS000407	skin carcinoma	EFO_0009259	yes
PGS000408	melanoma	EFO_0000756	yes
PGS000409	melanoma	EFO_0000756	yes
PGS000410	melanoma	EFO_0000756	yes
PGS000411	melanoma	EFO_0000756	yes
PGS000412	melanoma	EFO_0000756	yes
PGS000413	melanoma	EFO_0000756	yes
PGS000414	melanoma	EFO_0000756	yes
PGS000415	melanoma	EFO_0000756	yes
PGS000416	melanoma	EFO_0000756	yes
PGS000417	melanoma	EFO_0000756	yes
PGS000418	melanoma	EFO_0000756	yes
PGS000419	melanoma	EFO_0000756	yes
PGS000420	melanoma	EFO_0000756	yes
PGS000421	melanoma	EFO_0000756	yes
PGS000422	melanoma	EFO_0000756	yes
PGS000423	melanoma	EFO_0000756	yes
PGS000424	melanoma	EFO_0000756	yes
PGS000425	melanoma	EFO_0000756	yes
PGS000426	melanoma	EFO_0000756	yes
PGS000427	melanoma	EFO_0000756	yes
PGS000428	melanoma	EFO_0000756	yes
PGS000429	melanoma	EFO_0000756	yes
PGS000430	melanoma	EFO_0000756	yes
PGS000431	melanoma	EFO_0000756	yes
PGS000432	melanoma	EFO_0000756	yes
PGS000433	skin cancer	MONDO_0002898	yes
PGS000434	skin cancer	MONDO_0002898	yes
PGS000435	skin cancer	MONDO_0002898	yes
PGS000436	skin cancer	MONDO_0002898	yes
PGS000437	skin cancer	MONDO_0002898	yes
PGS000438	skin cancer	MONDO_0002898	yes
PGS000439	skin cancer	MONDO_0002898	yes
PGS000440	skin cancer	MONDO_0002898	yes
PGS000441	skin cancer	MONDO_0002898	yes
PGS000442	skin cancer	MONDO_0002898	yes
PGS000443	skin cancer	MONDO_0002898	yes
PGS000444	skin cancer	MONDO_0002898	yes
PGS000445	basal cell carcinoma	EFO_0004193	yes
PGS000446	basal cell carcinoma	EFO_0004193	yes
PGS000447	basal cell carcinoma	EFO_0004193	yes
PGS000448	basal cell carcinoma	EFO_0004193	yes
PGS000449	basal cell carcinoma	EFO_0004193	yes
PGS000450	basal cell carcinoma	EFO_0004193	yes
PGS000451	basal cell carcinoma	EFO_0004193	yes
PGS000452	basal cell carcinoma	EFO_0004193	yes
PGS000453	basal cell carcinoma	EFO_0004193	yes
PGS000454	basal cell carcinoma	EFO_0004193	yes
PGS000455	basal cell carcinoma	EFO_0004193	yes
PGS000456	basal cell carcinoma	EFO_0004193	yes
PGS000457	basal cell carcinoma	EFO_0004193	yes
PGS000458	basal cell carcinoma	EFO_0004193	yes
PGS000459	basal cell carcinoma	EFO_0004193	yes
PGS000460	squamous cell carcinoma	EFO_0000707	yes
PGS000461	squamous cell carcinoma	EFO_0000707	yes
PGS000462	squamous cell carcinoma	EFO_0000707	yes
PGS000463	squamous cell carcinoma	EFO_0000707	yes
PGS000464	squamous cell carcinoma	EFO_0000707	yes
PGS000465	squamous cell carcinoma	EFO_0000707	yes
PGS000466	squamous cell carcinoma	EFO_0000707	yes
PGS000467	squamous cell carcinoma	EFO_0000707	yes
PGS000468	squamous cell carcinoma	EFO_0000707	yes
PGS000469	skin carcinoma in situ	MONDO_0004641	yes
PGS000470	skin carcinoma in situ	MONDO_0004641	yes
PGS000471	skin carcinoma in situ	MONDO_0004641	yes
PGS000472	breast carcinoma	EFO_0000305	yes
PGS000473	breast carcinoma	EFO_0000305	yes
PGS000474	breast carcinoma	EFO_0000305	yes
PGS000475	breast carcinoma	EFO_0000305	yes
PGS000476	breast carcinoma	EFO_0000305	yes
PGS000477	breast carcinoma	EFO_0000305	yes
PGS000478	breast carcinoma	EFO_0000305	yes
PGS000479	breast carcinoma	EFO_0000305	yes
PGS000480	breast carcinoma	EFO_0000305	yes
PGS000481	breast carcinoma	EFO_0000305	yes
PGS000482	breast carcinoma	EFO_0000305	yes
PGS000483	breast carcinoma	EFO_0000305	yes
PGS000484	breast carcinoma	EFO_0000305	yes
PGS000485	breast carcinoma	EFO_0000305	yes
PGS000486	breast carcinoma	EFO_0000305	yes
PGS000487	breast carcinoma	EFO_0000305	yes
PGS000488	breast carcinoma	EFO_0000305	yes
PGS000489	breast carcinoma	EFO_0000305	yes
PGS000490	breast carcinoma	EFO_0000305	yes
PGS000491	breast carcinoma	EFO_0000305	yes
PGS000492	breast carcinoma	EFO_0000305	yes
PGS000493	breast carcinoma	EFO_0000305	yes
PGS000494	breast carcinoma	EFO_0000305	yes
PGS000495	breast carcinoma	EFO_0000305	yes
PGS000496	breast carcinoma	EFO_0000305	yes
PGS000497	breast carcinoma	EFO_0000305	yes
PGS000498	breast carcinoma	EFO_0000305	yes
PGS000499	breast carcinoma	EFO_0000305	yes
PGS000500	breast carcinoma	EFO_0000305	yes
PGS000501	breast carcinoma	EFO_0000305	yes
PGS000502	breast carcinoma	EFO_0000305	yes
PGS000503	breast carcinoma	EFO_0000305	yes
PGS000504	breast carcinoma	EFO_0000305	yes
PGS000505	breast carcinoma	EFO_0000305	yes
PGS000506	breast carcinoma	EFO_0000305	yes
PGS000507	breast carcinoma	EFO_0000305	yes
PGS000508	breast carcinoma	EFO_0000305	yes
PGS000509	breast carcinoma	EFO_0000305	yes
PGS000510	breast carcinoma	EFO_0000305	yes
PGS000511	breast carcinoma	EFO_0000305	yes
PGS000512	breast carcinoma	EFO_0000305	yes
PGS000513	breast carcinoma	EFO_0000305	yes
PGS000514	breast carcinoma	EFO_0000305	yes
PGS000515	breast carcinoma	EFO_0000305	yes
PGS000516	breast carcinoma	EFO_0000305	yes
PGS000517	breast carcinoma	EFO_0000305	yes
PGS000518	breast carcinoma	EFO_0000305	yes
PGS000519	breast carcinoma	EFO_0000305	yes
PGS000520	breast carcinoma	EFO_0000305	yes
PGS000521	breast carcinoma	EFO_0000305	yes
PGS000522	breast carcinoma	EFO_0000305	yes
PGS000523	breast carcinoma	EFO_0000305	yes
PGS000524	breast carcinoma	EFO_0000305	yes
PGS000525	breast carcinoma	EFO_0000305	yes
PGS000526	breast carcinoma	EFO_0000305	yes
PGS000527	breast carcinoma	EFO_0000305	yes
PGS000528	breast carcinoma	EFO_0000305	yes
PGS000529	breast carcinoma	EFO_0000305	yes
PGS000530	breast carcinoma	EFO_0000305	yes
PGS000531	breast carcinoma	EFO_0000305	yes
PGS000532	breast carcinoma	EFO_0000305	yes
PGS000533	breast carcinoma	EFO_0000305	yes
PGS000534	breast carcinoma	EFO_0000305	yes
PGS000535	breast carcinoma	EFO_0000305	yes
PGS000536	breast carcinoma	EFO_0000305	yes
PGS000537	breast carcinoma	EFO_0000305	yes
PGS000538	breast carcinoma	EFO_0000305	yes
PGS000539	breast carcinoma	EFO_0000305	yes
PGS000540	breast carcinoma	EFO_0000305	yes
PGS000541	uterine cancer	MONDO_0002715	yes
PGS000542	uterine cancer	MONDO_0002715	yes
PGS000543	female reproductive system neoplasm	MONDO_0021148	yes
PGS000544	ovarian neoplasm	EFO_0003893	yes
PGS000545	ovarian neoplasm	EFO_0003893	yes
PGS000546	ovarian neoplasm	EFO_0003893	yes
PGS000547	ovarian neoplasm	EFO_0003893	yes
PGS000548	ovarian neoplasm	EFO_0003893	yes
PGS000549	ovarian neoplasm	EFO_0003893	yes
PGS000550	ovarian neoplasm	EFO_0003893	yes
PGS000551	ovarian neoplasm	EFO_0003893	yes
PGS000552	ovarian neoplasm	EFO_0003893	yes
PGS000553	ovarian neoplasm	EFO_0003893	yes
PGS000554	ovarian neoplasm	EFO_0003893	yes
PGS000555	ovarian neoplasm	EFO_0003893	yes
PGS000556	ovarian neoplasm	EFO_0003893	yes
PGS000557	ovarian neoplasm	EFO_0003893	yes
PGS000558	ovarian neoplasm	EFO_0003893	yes
PGS000559	ovarian neoplasm	EFO_0003893	yes
PGS000560	ovarian neoplasm	EFO_0003893	yes
PGS000561	ovarian neoplasm	EFO_0003893	yes
PGS000562	ovarian neoplasm	EFO_0003893	yes
PGS000563	ovarian neoplasm	EFO_0003893	yes
PGS000564	ovarian neoplasm	EFO_0003893	yes
PGS000565	prostate carcinoma	EFO_0001663	yes
PGS000566	prostate carcinoma	EFO_0001663	yes
PGS000567	prostate carcinoma	EFO_0001663	yes
PGS000568	prostate carcinoma	EFO_0001663	yes
PGS000569	prostate carcinoma	EFO_0001663	yes
PGS000570	prostate carcinoma	EFO_0001663	yes
PGS000571	prostate carcinoma	EFO_0001663	yes
PGS000572	prostate carcinoma	EFO_0001663	yes
PGS000573	prostate carcinoma	EFO_0001663	yes
PGS000574	prostate carcinoma	EFO_0001663	yes
PGS000575	prostate carcinoma	EFO_0001663	yes
PGS000576	prostate carcinoma	EFO_0001663	yes
PGS000577	prostate carcinoma	EFO_0001663	yes
PGS000578	prostate carcinoma	EFO_0001663	yes
PGS000579	prostate carcinoma	EFO_0001663	yes
PGS000580	prostate carcinoma	EFO_0001663	yes
PGS000581	prostate carcinoma	EFO_0001663	yes
PGS000582	prostate carcinoma	EFO_0001663	yes
PGS000583	prostate carcinoma	EFO_0001663	yes
PGS000584	prostate carcinoma	EFO_0001663	yes
PGS000585	prostate carcinoma	EFO_0001663	yes
PGS000586	prostate carcinoma	EFO_0001663	yes
PGS000587	prostate carcinoma	EFO_0001663	yes
PGS000588	prostate carcinoma	EFO_0001663	yes
PGS000589	prostate carcinoma	EFO_0001663	yes
PGS000590	prostate carcinoma	EFO_0001663	yes
PGS000591	prostate carcinoma	EFO_0001663	yes
PGS000592	prostate carcinoma	EFO_0001663	yes
PGS000593	male reproductive organ cancer	EFO_0007355	yes
PGS000594	male reproductive organ cancer	EFO_0007355	yes
PGS000595	testicular carcinoma	EFO_0005088	yes
PGS000596	testicular carcinoma	EFO_0005088	yes
PGS000597	testicular carcinoma	EFO_0005088	yes
PGS000598	testicular carcinoma	EFO_0005088	yes
PGS000599	testicular carcinoma	EFO_0005088	yes
PGS000600	testicular carcinoma	EFO_0005088	yes
PGS000601	testicular carcinoma	EFO_0005088	yes
PGS000602	testicular carcinoma	EFO_0005088	yes
PGS000603	testicular carcinoma	EFO_0005088	yes
PGS000604	testicular carcinoma	EFO_0005088	yes
PGS000605	kidney cancer	MONDO_0002367	yes
PGS000606	kidney cancer	MONDO_0002367	yes
PGS000607	urinary bladder carcinoma	MONDO_0004986	yes
PGS000608	urinary bladder carcinoma	MONDO_0004986	yes
PGS000609	urinary bladder carcinoma	MONDO_0004986	yes
PGS000610	urinary bladder carcinoma	MONDO_0004986	yes
PGS000611	urinary bladder carcinoma	MONDO_0004986	yes
PGS000612	urinary bladder carcinoma	MONDO_0004986	yes
PGS000613	urinary bladder carcinoma	MONDO_0004986	yes
PGS000614	urinary bladder carcinoma	MONDO_0004986	yes
PGS000615	urinary bladder carcinoma	MONDO_0004986	yes
PGS000616	urinary bladder carcinoma	MONDO_0004986	yes
PGS000617	ocular cancer	MONDO_0002236	yes
PGS000618	central nervous system cancer	EFO_0000326	yes
PGS000619	central nervous system cancer	EFO_0000326	yes
PGS000620	brain cancer	MONDO_0001657	yes
PGS000621	brain cancer	MONDO_0001657	yes
PGS000622	brain cancer	MONDO_0001657	yes
PGS000623	brain cancer	MONDO_0001657	yes
PGS000624	brain cancer	MONDO_0001657	yes
PGS000625	brain cancer	MONDO_0001657	yes
PGS000626	thyroid carcinoma	EFO_0002892	yes
PGS000627	thyroid carcinoma	EFO_0002892	yes
PGS000628	thyroid carcinoma	EFO_0002892	yes
PGS000629	thyroid carcinoma	EFO_0002892	yes
PGS000630	thyroid carcinoma	EFO_0002892	yes
PGS000631	thyroid carcinoma	EFO_0002892	yes
PGS000632	thyroid carcinoma	EFO_0002892	yes
PGS000633	thyroid carcinoma	EFO_0002892	yes
PGS000634	thyroid carcinoma	EFO_0002892	yes
PGS000635	thyroid carcinoma	EFO_0002892	yes
PGS000636	thyroid carcinoma	EFO_0002892	yes
PGS000637	Hodgkins lymphoma	EFO_0000183	yes
PGS000638	Hodgkins lymphoma	EFO_0000183	yes
PGS000639	Hodgkins lymphoma	EFO_0000183	yes
PGS000640	Hodgkins lymphoma	EFO_0000183	yes
PGS000641	non-Hodgkins lymphoma	EFO_0005952	yes
PGS000642	non-Hodgkins lymphoma	EFO_0005952	yes
PGS000643	follicular lymphoma	MONDO_0018906	yes
PGS000644	follicular lymphoma	MONDO_0018906	yes
PGS000645	lymphoid leukemia	EFO_0004289	yes
PGS000646	chronic lymphocytic leukemia	EFO_0000095	yes
PGS000647	chronic lymphocytic leukemia	EFO_0000095	yes
PGS000648	chronic lymphocytic leukemia	EFO_0000095	yes
PGS000649	chronic lymphocytic leukemia	EFO_0000095	yes
PGS000650	chronic lymphocytic leukemia	EFO_0000095	yes
PGS000651	chronic lymphocytic leukemia	EFO_0000095	yes
PGS000652	multiple myeloma	EFO_0001378	yes
PGS000653	multiple myeloma	EFO_0001378	yes
PGS000654	multiple myeloma	EFO_0001378	yes
PGS000655	non-alcoholic fatty liver disease	EFO_0003095	yes
PGS000656	non-alcoholic fatty liver disease severity measurement	EFO_0008421	yes
PGS000657	calcaneal bone quantitative ultrasound measurement	EFO_0007772	yes
PGS000658	total cholesterol measurement	EFO_0004574	yes
PGS000659	triglyceride measurement	EFO_0004530	yes
PGS000660	high density lipoprotein cholesterol measurement	EFO_0004612	yes
PGS000661	low density lipoprotein cholesterol measurement	EFO_0004611	yes
PGS000662	prostate carcinoma	EFO_0001663	yes
PGS000663	pancreatic carcinoma	EFO_0002618	no
PGS000664	GFR change measurement	EFO_0006829	no
PGS000665	Ischemic stroke|stroke	HP_0002140|EFO_0000712	yes
PGS000666	left ventricular systolic function measurement	EFO_0008206	yes
PGS000667	lipoprotein A measurement	EFO_0006925	yes
PGS000668	serum alanine aminotransferase measurement	EFO_0004735	yes
PGS000669	serum albumin measurement	EFO_0004535	yes
PGS000670	alkaline phosphatase measurement	EFO_0004533	yes
PGS000671	apolipoprotein A 1 measurement	EFO_0004614	yes
PGS000672	apolipoprotein B measurement	EFO_0004615	yes
PGS000673	aspartate aminotransferase measurement	EFO_0004736	yes
PGS000674	aspartate aminotransferase to alanine aminotransferase ratio	EFO_0010934	yes
PGS000675	C-reactive protein measurement	EFO_0004458	yes
PGS000676	calcium measurement	EFO_0004838	yes
PGS000677	total cholesterol measurement	EFO_0004574	yes
PGS000678	creatinine measurement	EFO_0004518	yes
PGS000679	creatinine clearance measurement	EFO_0007934	yes
PGS000680	cystatin C measurement	EFO_0004617	yes
PGS000681	bilirubin measurement	EFO_0004570	yes
PGS000682	glomerular filtration rate	EFO_0005208	yes
PGS000683	serum gamma-glutamyl transferase measurement	EFO_0004532	yes
PGS000684	glucose measurement	EFO_0004468	yes
PGS000685	HbA1c measurement	EFO_0004541	yes
PGS000686	high density lipoprotein cholesterol measurement	EFO_0004612	yes
PGS000687	IGF-1 measurement	EFO_0004627	yes
PGS000688	low density lipoprotein cholesterol measurement	EFO_0004611	yes
PGS000689	lipoprotein A measurement	EFO_0006925	yes
PGS000690	urinary microalbumin measurement	EFO_0010967	yes
PGS000691	serum non-albumin protein measurement	EFO_0004568	yes
PGS000692	phosphate measurement	EFO_0010968	yes
PGS000693	urinary potassium measurement	EFO_0010952	yes
PGS000694	sex hormone-binding globulin measurement	EFO_0004696	yes
PGS000695	sodium measurement|urinary metabolite measurement	EFO_0009282|EFO_0005116	yes
PGS000696	testosterone measurement	EFO_0004908	yes
PGS000697	bilirubin measurement	EFO_0004570	yes
PGS000698	total blood protein measurement	EFO_0004536	yes
PGS000699	triglyceride measurement	EFO_0004530	yes
PGS000700	urate measurement	EFO_0004531	yes
PGS000701	serum urea measurement	EFO_0009795	yes
PGS000702	vitamin D measurement	EFO_0004631	yes
PGS000703	angina pectoris	EFO_0003913	yes
PGS000704	alcoholic liver cirrhosis	EFO_1000802	yes
PGS000705	gallstones	EFO_0004210	yes
PGS000706	hypertension	EFO_0000537	yes
PGS000707	Cholecystitis	HP_0001082	yes
PGS000708	kidney failure	EFO_1002048	yes
PGS000709	heart failure	EFO_0003144	yes
PGS000710	myocardial infarction	EFO_0000612	yes
PGS000711	gout	EFO_0004274	yes
PGS000712	type 2 diabetes mellitus	MONDO_0005148	yes
PGS000713	type 2 diabetes mellitus	MONDO_0005148	yes
PGS000714	prostate carcinoma	EFO_0001663	yes
PGS000716	comparative body size at age 10, self-reported|body mass index	EFO_0009819|EFO_0004340	yes
PGS000717	body mass index	EFO_0004340	yes
PGS000718	response to beta blocker	EFO_0007766	yes
PGS000719	prostate carcinoma	EFO_0001663	yes
PGS000720	colorectal cancer	EFO_0005842	yes
PGS000721	lung carcinoma	EFO_0001071	yes
PGS000722	renal carcinoma	EFO_0002890	yes
PGS000723	urinary bladder carcinoma	MONDO_0004986	yes
PGS000724	ovarian carcinoma	EFO_0001075	no
PGS000725	pancreatic carcinoma	EFO_0002618	no
PGS000726	cirrhosis of liver	EFO_0001422	no
PGS000727	atrial fibrillation	EFO_0000275	yes
PGS000728	chronic kidney disease	EFO_0003884	yes
PGS000729	type 2 diabetes mellitus	MONDO_0005148	yes
PGS000730	basal cell carcinoma	EFO_0004193	yes
PGS000731	squamous cell carcinoma	EFO_0000707	yes
PGS000732	melanoma	EFO_0000756	yes
PGS000733	prostate carcinoma	EFO_0001663	no
PGS000734	colorectal cancer	EFO_0005842	yes
PGS000735	PR interval	EFO_0004462	yes
PGS000736	QRS duration	EFO_0005055	no
PGS000737	Brugada syndrome	MONDO_0015263	yes
PGS000738	Vitiligo	EFO_0004208	yes
PGS000739	hypertrophic cardiomyopathy	EFO_0000538	yes
PGS000740	lung carcinoma	EFO_0001071	no
PGS000741	prostate carcinoma	EFO_0001663	no
PGS000742	prostate carcinoma	EFO_0001663	no
PGS000743	melanoma	EFO_0000756	yes
PGS000744	melanoma	EFO_0000756	yes
PGS000745	melanoma	EFO_0000756	yes
PGS000746	coronary artery disease	EFO_0001645	no
PGS000747	coronary artery disease	EFO_0001645	no
PGS000748	coronary artery disease	EFO_0001645	no
PGS000749	coronary artery disease	EFO_0001645	no
PGS000750	Parkinson disease	MONDO_0005180	yes
PGS000751	prostate carcinoma	EFO_0001663	yes
PGS000752	lipoprotein A measurement	EFO_0006925	yes
PGS000753	Abdominal Aortic Aneurysm	EFO_0004214	no
PGS000754	systemic lupus erythematosus	MONDO_0007915	yes
PGS000755	uric acid measurement	EFO_0004761	yes
PGS000756	narcolepsy-cataplexy syndrome	MONDO_0016158	yes
PGS000757	narcolepsy-cataplexy syndrome	MONDO_0016158	yes
PGS000758	body height	EFO_0004339	yes
PGS000759	hypothyroidism	EFO_0004705	yes
PGS000760	Vitiligo	EFO_0004208	yes
PGS000761	hypothyroidism	EFO_0004705	yes
PGS000762	age-related hearing impairment	EFO_0005782	yes
PGS000763	age-related hearing impairment	EFO_0005782	yes
PGS000764	open-angle glaucoma	EFO_0004190	yes
PGS000765	colorectal cancer	EFO_0005842	yes
PGS000766	cutaneous melanoma	EFO_0000389	yes
PGS000767	unipolar depression|depressive symptom measurement	EFO_0003761|EFO_0007006	no
PGS000768	QT interval	EFO_0004682	no
PGS000769	response to bronchodilator	GO_0097366	yes
PGS000770	body mass index	EFO_0004340	no
PGS000771	systemic lupus erythematosus	MONDO_0007915	yes
PGS000772	systemic lupus erythematosus	MONDO_0007915	yes
PGS000773	breast carcinoma	EFO_0000305	no
PGS000774	estrogen-receptor positive breast cancer	EFO_1000649	no
PGS000775	estrogen-receptor negative breast cancer	EFO_1000650	no
PGS000776	cirrhosis of liver	EFO_0001422	yes
PGS000777	cognitive decline measurement|Parkinson disease	EFO_0007710|MONDO_0005180	yes
PGS000778	hypertrophic cardiomyopathy	EFO_0000538	yes
PGS000779	Alzheimer disease	MONDO_0004975	no
PGS000780	allergic disease	MONDO_0005271	yes
PGS000781	brain neoplasm|glioma	EFO_0003833|EFO_0005543	no
PGS000782	urinary bladder carcinoma	MONDO_0004986	yes
PGS000783	breast carcinoma	EFO_0000305	yes
PGS000784	cervical carcinoma	EFO_0001061	yes
PGS000785	colorectal cancer	EFO_0005842	yes
PGS000786	endometrial carcinoma	EFO_1001512	yes
PGS000787	renal cell carcinoma	EFO_0000681	yes
PGS000788	lymphoid leukemia	EFO_0004289	no
PGS000789	lung carcinoma	EFO_0001071	yes
PGS000790	melanoma	EFO_0000756	yes
PGS000791	non-Hodgkins lymphoma	EFO_0005952	no
PGS000792	pharynx cancer|oral cavity cancer	EFO_0005577|EFO_0005570	yes
PGS000793	ovarian carcinoma	EFO_0001075	no
PGS000794	pancreatic carcinoma	EFO_0002618	no
PGS000795	prostate carcinoma	EFO_0001663	no
PGS000796	testicular carcinoma|Testicular Germ Cell Tumor	EFO_0005088|EFO_1000566	yes
PGS000797	thyroid carcinoma	EFO_0002892	yes
PGS000798	coronary artery disease	EFO_0001645	yes
PGS000799	asthma	MONDO_0004979	no
PGS000800	allergic disease	MONDO_0005271	yes
PGS000801	colorectal cancer	EFO_0005842	yes
PGS000802	colorectal cancer	EFO_0005842	yes
PGS000803	systemic lupus erythematosus	MONDO_0007915	yes
PGS000804	type 2 diabetes mellitus	MONDO_0005148	yes
PGS000805	type 2 diabetes mellitus	MONDO_0005148	yes
PGS000806	type 2 diabetes mellitus	MONDO_0005148	yes
PGS000807	type 2 diabetes mellitus	MONDO_0005148	yes
PGS000808	type 2 diabetes mellitus	MONDO_0005148	yes
PGS000809	multiple sclerosis	MONDO_0005301	yes
PGS000810	allergic disease	MONDO_0005271	yes
PGS000811	Alzheimer disease	MONDO_0004975	yes
PGS000812	Alzheimer disease	MONDO_0004975	yes
PGS000813	melanoma	EFO_0000756	yes
PGS000814	low density lipoprotein cholesterol measurement	EFO_0004611	no
PGS000815	alkaline phosphatase measurement	EFO_0004533	yes
PGS000816	serum alanine aminotransferase measurement	EFO_0004735	yes
PGS000817	serum gamma-glutamyl transferase measurement	EFO_0004532	yes
PGS000818	coronary artery disease	EFO_0001645	yes
PGS000819	diabetic retinopathy	EFO_0003770	yes
PGS000820	hypothyroidism	EFO_0004705	yes
PGS000821	Thyroid preparation use measurement	EFO_0009933	yes
PGS000822	urinary albumin to creatinine ratio	EFO_0007778	no
PGS000823	Alzheimer disease	MONDO_0004975	no
PGS000824	low density lipoprotein cholesterol measurement	EFO_0004611	no
PGS000825	high density lipoprotein cholesterol measurement	EFO_0004612	no
PGS000826	triglyceride measurement	EFO_0004530	no
PGS000827	waist circumference|male	EFO_0004342|PATO_0000384	no
PGS000828	waist circumference|female	EFO_0004342|PATO_0000383	no
PGS000829	body mass index|male	EFO_0004340|PATO_0000384	no
PGS000830	body mass index|female	EFO_0004340|PATO_0000383	no
PGS000831	total cholesterol measurement	EFO_0004574	no
PGS000832	type 2 diabetes mellitus	MONDO_0005148	yes
PGS000833	type 1 diabetes mellitus	MONDO_0005147	yes
PGS000834	insulin response measurement	EFO_0008473	yes
PGS000835	insulin secretion measurement	EFO_0008001	yes
PGS000836	fasting blood insulin measurement	EFO_0004466	yes
PGS000837	insulin sensitivity measurement	EFO_0004471	yes
PGS000838	fasting blood glucose measurement	EFO_0004465	yes
PGS000839	glucose tolerance test	EFO_0004307	yes
PGS000840	proinsulin measurement	EFO_0010814	yes
PGS000841	body mass index	EFO_0004340	yes
PGS000842	waist-hip ratio	EFO_0004343	yes
PGS000843	BMI-adjusted waist-hip ratio	EFO_0007788	yes
PGS000844	visceral adipose tissue measurement	EFO_0004765	yes
PGS000845	high density lipoprotein cholesterol measurement	EFO_0004612	yes
PGS000846	low density lipoprotein cholesterol measurement	EFO_0004611	yes
PGS000847	triglyceride measurement	EFO_0004530	yes
PGS000848	type 2 diabetes mellitus	MONDO_0005148	yes
PGS000849	type 2 diabetes mellitus	MONDO_0005148	yes
PGS000850	type 2 diabetes mellitus	MONDO_0005148	yes
PGS000851	type 2 diabetes mellitus	MONDO_0005148	yes
PGS000852	type 2 diabetes mellitus	MONDO_0005148	yes
PGS000853	type 2 diabetes mellitus	MONDO_0005148	yes
PGS000854	type 2 diabetes mellitus	MONDO_0005148	yes
PGS000855	type 2 diabetes mellitus	MONDO_0005148	yes
PGS000856	type 2 diabetes mellitus	MONDO_0005148	yes
PGS000857	type 2 diabetes mellitus	MONDO_0005148	yes
PGS000858	type 2 diabetes mellitus	MONDO_0005148	yes
PGS000859	chronic kidney disease	EFO_0003884	yes
PGS000860	glomerular filtration rate	EFO_0005208	yes
PGS000861	urinary albumin to creatinine ratio	EFO_0007778	yes
PGS000862	diabetic retinopathy	EFO_0003770	yes
PGS000863	cardiovascular disease	EFO_0000319	yes
PGS000864	type 2 diabetes mellitus	MONDO_0005148	yes
PGS000865	liver fat measurement	EFO_0010821	yes
PGS000866	liver fat measurement	EFO_0010821	yes
PGS000867	allergic disease	MONDO_0005271	yes
PGS000868	type 2 diabetes mellitus	MONDO_0005148	yes
PGS000869	type 1 diabetes mellitus	MONDO_0005147	yes
PGS000870	complication	EFO_0009518	yes
PGS000871	insulin secretion measurement	EFO_0008001	no
PGS000872	non-alcoholic fatty liver disease	EFO_0003095	yes
PGS000873	breast carcinoma	EFO_0000305	yes
PGS000874	chronic lymphocytic leukemia	EFO_0000095	no
PGS000875	low density lipoprotein cholesterol measurement	EFO_0004611	no
PGS000876	Alzheimer disease	MONDO_0004975	no
PGS000877	insulin resistance	EFO_0002614	no
PGS000878	prostate carcinoma	EFO_0001663	yes
PGS000879	intraocular pressure measurement	EFO_0004695	yes
PGS000880	lung carcinoma	EFO_0001071	yes
PGS000881	prostate carcinoma	EFO_0001663	no
PGS000882	vitamin D measurement	EFO_0004631	yes
PGS000883	glomerular filtration rate	EFO_0005208	yes
PGS000884	glomerular filtration rate	EFO_0005208	yes
PGS000885	glomerular filtration rate	EFO_0005208	yes
PGS000886	low density lipoprotein cholesterol measurement	EFO_0004611	yes
PGS000887	low density lipoprotein cholesterol measurement	EFO_0004611	yes
PGS000888	low density lipoprotein cholesterol measurement	EFO_0004611	yes
PGS000889	low density lipoprotein cholesterol measurement	EFO_0004611	yes
PGS000890	low density lipoprotein cholesterol measurement	EFO_0004611	yes
PGS000891	low density lipoprotein cholesterol measurement	EFO_0004611	yes
PGS000892	low density lipoprotein cholesterol measurement	EFO_0004611	yes
PGS000893	low density lipoprotein cholesterol measurement	EFO_0004611	yes
PGS000894	low density lipoprotein cholesterol measurement	EFO_0004611	yes
PGS000895	low density lipoprotein cholesterol measurement	EFO_0004611	yes
PGS000896	low density lipoprotein cholesterol measurement	EFO_0004611	yes
PGS000897	low density lipoprotein cholesterol measurement	EFO_0004611	yes
PGS000898	Alzheimer disease	MONDO_0004975	yes
PGS000899	coronary artery disease	EFO_0001645	no
PGS000900	systolic blood pressure|female	EFO_0006335|PATO_0000383	yes
PGS000901	systolic blood pressure|male	EFO_0006335|PATO_0000384	yes
PGS000902	Parkinson disease	MONDO_0005180	yes
PGS000903	Parkinson disease	MONDO_0005180	yes
PGS000904	PR interval	EFO_0004462	no
PGS000905	PR interval	EFO_0004462	no
PGS000906	longevity	EFO_0004300	yes
PGS000907	major depressive disorder	MONDO_0002009	yes
PGS000908	insomnia	EFO_0004698	yes
PGS000909	Headache	HP_0002315	yes
PGS000910	body mass index	EFO_0004340	yes
PGS000911	Ischemic stroke|stroke	HP_0002140|EFO_0000712	yes
PGS000912	diastolic blood pressure	EFO_0006336	yes
PGS000913	systolic blood pressure	EFO_0006335	yes
PGS000914	Abnormal EKG	HP_0003115	yes
PGS000921	body mass index	EFO_0004340	yes
PGS000922	sarcoidosis	MONDO_0019338	yes
PGS000923	sarcoidosis	MONDO_0019338	yes
PGS000924	porphyrin metabolism disease|bilirubin metabolism disease	MONDO_0037821|MONDO_0024431	yes
PGS000925	respiratory tract infectious disorder	MONDO_0024355	yes
PGS000926	narcolepsy	MONDO_0021107	yes
PGS000927	dermatitis	MONDO_0002406	yes
PGS000928	nontoxic goiter	MONDO_0001658	yes
PGS000929	dementia	MONDO_0001627	yes
PGS000930	thrombotic disease	MONDO_0000831	yes
PGS000931	thrombotic disease|deep vein thrombosis	MONDO_0000831|EFO_0003907	yes
PGS000932	vertebral column disorder	MONDO_0000812	yes
PGS000933	Nasal polyposis	HP_0100582	yes
PGS000934	Nasal polyposis	HP_0100582	yes
PGS000935	Increased blood pressure|age at diagnosis	HP_0032263|EFO_0004918	yes
PGS000936	Hypercholesterolemia	HP_0003124	yes
PGS000937	Varicose veins	HP_0002619	yes
PGS000938	Varicose veins	HP_0002619	yes
PGS000939	Hiatus hernia	HP_0002036	yes
PGS000940	Malabsorption	HP_0002024	yes
PGS000941	Iridocyclitis	HP_0001094	no
PGS000942	Cholecystitis	HP_0001082	yes
PGS000943	Cholecystitis	HP_0001082	yes
PGS000944	Eczema|dermatitis	HP_0000964|MONDO_0002406	yes
PGS000945	Dementia|Alzheimer disease	HP_0000726|MONDO_0004975	yes
PGS000946	Dementia	HP_0000726	yes
PGS000947	Oral ulcer	HP_0000155	yes
PGS000948	Inguinal hernia	HP_0000023	yes
PGS000949	Inguinal hernia	HP_0000023	yes
PGS000950	response to radiation	GO_0009314	yes
PGS000951	bone quantitative ultrasound measurement	EFO_0004514	yes
PGS000952	bone quantitative ultrasound measurement	EFO_0004514	yes
PGS000953	bone quantitative ultrasound measurement	EFO_0004514	yes
PGS000954	bone quantitative ultrasound measurement	EFO_0004514	yes
PGS000955	bone quantitative ultrasound measurement	EFO_0004514	yes
PGS000956	bone quantitative ultrasound measurement	EFO_0004514	yes
PGS000957	essential hypertension	MONDO_0001134	yes
PGS000958	essential hypertension	MONDO_0001134	yes
PGS000959	connective tissue disease	EFO_1001986	yes
PGS000960	connective tissue disease	EFO_1001986	yes
PGS000961	Phlebitis|Thrombophlebitis	EFO_1001395|HP_0004418	yes
PGS000962	Myocardial Ischemia	EFO_1001375	yes
PGS000963	Follicular Cyst	EFO_1001329	yes
PGS000964	Epiphyses, Slipped	EFO_1001317	yes
PGS000965	myxedema|hypothyroidism	EFO_1001055|EFO_0004705	yes
PGS000966	iritis	EFO_1000997	no
PGS000967	osteoarthritis, hip	EFO_1000786	yes
PGS000969	sitting height measurement	EFO_0011011	yes
PGS000972	urinary microalbumin measurement	EFO_0010967	yes
PGS000976	polyomavirus 2 seropositivity	EFO_0010907	yes
PGS000977	merkel cell virus seropositivity	EFO_0010906	yes
PGS000978	carbohydrate intake measurement	EFO_0010811	yes
PGS000980	sun exposure measurement	EFO_0010729	yes
PGS000982	sun exposure measurement	EFO_0010729	yes
PGS000984	lifestyle measurement	EFO_0010724	yes
PGS000987	mean reticulocyte volume	EFO_0010701	yes
PGS000988	reticulocyte measurement	EFO_0010700	yes
PGS000989	reticulocyte measurement	EFO_0010700	yes
PGS000990	retinal break|retinal detachment	EFO_0010698|EFO_0005773	yes
PGS000991	sugar consumption measurement	EFO_0010158	yes
PGS000993	fish consumption measurement	EFO_0010139	yes
PGS000994	tea consumption measurement	EFO_0010091	yes
PGS000995	dentures	EFO_0010078	yes
PGS000996	diverticular disease|diverticulitis	EFO_0009959|EFO_1001460	yes
PGS000997	diverticular disease	EFO_0009959	yes
PGS000998	comparative body size at age 10, self-reported	EFO_0009819	yes
PGS000999	comparative body size at age 10, self-reported	EFO_0009819	yes
PGS001000	nap during day, self-reported	EFO_0009818	yes
PGS001001	ease of getting up in the morning, self-reported	EFO_0009817	yes
PGS001002	whole body water mass	EFO_0009805	yes
PGS001003	number of treatments or medications taken, self-reported	EFO_0009803	yes
PGS001004	number of non-cancer illnesses, self-reported	EFO_0009801	yes
PGS001005	number of cancers, self-reported	EFO_0009800	yes
PGS001006	self-reported trait|body weight	EFO_0009799|EFO_0004338	yes
PGS001007	age at first sexual intercourse measurement	EFO_0009749	yes
PGS001008	health satisfaction measurement	EFO_0009724	yes
PGS001009	peak expiratory flow	EFO_0009718	yes
PGS001010	peak expiratory flow	EFO_0009718	yes
PGS001011	common wart	EFO_0009662	yes
PGS001012	fall	EFO_0009631	yes
PGS001013	macular degeneration	EFO_0009606	yes
PGS001014	pancreas disease	EFO_0009605	yes
PGS001015	prostate disease	EFO_0009602	yes
PGS001016	feeling emotionally hurt measurement	EFO_0009599	yes
PGS001017	feeling nervous measurement	EFO_0009597	yes
PGS001018	social interaction measurement	EFO_0009592	yes
PGS001019	social interaction measurement	EFO_0009592	yes
PGS001020	social interaction measurement	EFO_0009592	yes
PGS001021	worry measurement|anxiety measurement	EFO_0009589|EFO_0009863	yes
PGS001022	worry measurement	EFO_0009589	yes
PGS001023	mineral metabolism disease	EFO_0009556	yes
PGS001024	hemorrhoid	EFO_0009552	yes
PGS001025	aortic valve disease	EFO_0009531	yes
PGS001026	upper extremity fracture	EFO_0009514	yes
PGS001027	knee injury	EFO_0009507	yes
PGS001028	diabetic eye disease	EFO_0009486	yes
PGS001029	corneal disease	EFO_0009464	yes
PGS001030	pulmonary fibrosis	EFO_0009448	yes
PGS001031	fibroblastic disorder	EFO_0009432	yes
PGS001032	uterine fibroid	EFO_0000731	yes
PGS001033	blood coagulation disease	EFO_0009314	yes
PGS001034	diet measurement	EFO_0008111	yes
PGS001036	Epstein Barr virus nuclear antigen-1 seropositivity	EFO_0009271	yes
PGS001037	heel bone mineral density	EFO_0009270	yes
PGS001038	heel bone mineral density	EFO_0009270	yes
PGS001039	heel bone mineral density	EFO_0009270	yes
PGS001040	non-melanoma skin carcinoma	EFO_0009260	yes
PGS001041	skin carcinoma	EFO_0009259	yes
PGS001042	Thyrotoxicosis	EFO_0009190	yes
PGS001043	Hyperthyroidism|Thyrotoxicosis	EFO_0009189|EFO_0009190	yes
PGS001044	vitamin supplement exposure measurement	EFO_0009116	yes
PGS001045	vitamin supplement exposure measurement	EFO_0009116	yes
PGS001046	tobacco smoke exposure measurement	EFO_0009115	yes
PGS001047	tobacco smoke exposure measurement	EFO_0009115	yes
PGS001048	Non-ST Elevation Myocardial Infarction	EFO_0008586	yes
PGS001049	risk-taking behaviour	EFO_0008579	yes
PGS001050	diaphragmatic hernia	EFO_0008561	yes
PGS001051	polymyalgia rheumatica	EFO_0008518	yes
PGS001052	time spent outdoors measurement	EFO_0600081	yes
PGS001053	time spent outdoors measurement	EFO_0600081	yes
PGS001054	snoring measurement	EFO_0008341	yes
PGS001055	chronotype measurement	EFO_0008328	yes
PGS001056	diet measurement	EFO_0008111	yes
PGS001057	diet measurement	EFO_0008111	yes
PGS001058	diet measurement	EFO_0008111	yes
PGS001059	diet measurement	EFO_0008111	yes
PGS001060	diet measurement	EFO_0008111	yes
PGS001061	diet measurement	EFO_0008111	yes
PGS001062	diet measurement	EFO_0008111	yes
PGS001063	diet measurement	EFO_0008111	yes
PGS001064	diet measurement	EFO_0008111	yes
PGS001065	diet measurement	EFO_0008111	yes
PGS001066	diet measurement	EFO_0008111	yes
PGS001067	diet measurement	EFO_0008111	yes
PGS001068	diet measurement	EFO_0008111	yes
PGS001069	diet measurement	EFO_0008111	yes
PGS001070	cerebrospinal fluid volume measurement	EFO_0008080	yes
PGS001071	skin aging measurement	EFO_0008006	yes
PGS001072	skin aging measurement	EFO_0008006	yes
PGS001073	physical activity measurement	EFO_0008002	yes
PGS001074	physical activity measurement	EFO_0008002	yes
PGS001075	physical activity measurement	EFO_0008002	yes
PGS001076	eosinophil percentage of leukocytes	EFO_0007991	yes
PGS001077	neutrophil percentage of leukocytes	EFO_0007990	yes
PGS001078	monocyte percentage of leukocytes	EFO_0007989	yes
PGS001079	platelet component distribution width	EFO_0007984	yes
PGS001080	tiredness measurement	EFO_0007946	yes
PGS001081	blood protein measurement	EFO_0007937	yes
PGS001082	blood protein measurement	EFO_0007937	yes
PGS001085	alcohol consumption measurement|longitudinal alcohol consumption measurement	EFO_0007878|EFO_0007645	yes
PGS001086	alcohol consumption measurement	EFO_0007878	yes
PGS001087	alcohol consumption measurement	EFO_0007878	yes
PGS001088	alcohol consumption measurement	EFO_0007878	yes
PGS001090	wellbeing measurement	EFO_0007869	yes
PGS001091	loneliness measurement	EFO_0007865	yes
PGS001092	hair colour measurement	EFO_0007822	yes
PGS001093	hair colour measurement	EFO_0007822	yes
PGS001094	hair colour measurement	EFO_0007822	yes
PGS001095	hair colour measurement	EFO_0007822	yes
PGS001096	hair colour measurement	EFO_0007822	yes
PGS001097	hair colour measurement	EFO_0007822	yes
PGS001098	hair colour measurement	EFO_0007822	yes
PGS001099	refractive error measurement	EFO_0007814	yes
PGS001100	refractive error measurement	EFO_0007814	yes
PGS001101	body fat percentage	EFO_0007800	yes
PGS001102	body fat percentage	EFO_0007800	yes
PGS001103	body fat percentage	EFO_0007800	yes
PGS001104	body fat percentage	EFO_0007800	yes
PGS001105	body fat percentage	EFO_0007800	yes
PGS001106	body fat percentage	EFO_0007800	yes
PGS001107	urinary albumin to creatinine ratio	EFO_0007778	yes
PGS001108	base metabolic rate measurement	EFO_0007777	yes
PGS001109	vasomotor rhinitis|allergic rhinitis	EFO_0007533|EFO_0005854	yes
PGS001110	reactive arthritis	EFO_0007460	yes
PGS001111	male reproductive organ cancer	EFO_0007355	yes
PGS001112	aspirin use measurement	EFO_0007013	yes
PGS001113	aspirin use measurement	EFO_0007013	yes
PGS001114	NSAID use measurement|self-reported trait	EFO_0007012|EFO_0009799	yes
PGS001115	NSAID use measurement|self-reported trait	EFO_0007012|EFO_0009799	yes
PGS001116	NSAID use measurement	EFO_0007012	yes
PGS001117	insulin use measurement	EFO_0600082	yes
PGS001118	drug use measurement	EFO_0007010	yes
PGS001119	grip strength measurement	EFO_0006941	yes
PGS001120	grip strength measurement	EFO_0006941	yes
PGS001123	coffee consumption measurement	EFO_0006781	yes
PGS001124	coffee consumption measurement	EFO_0006781	yes
PGS001125	coffee consumption measurement	EFO_0006781	yes
PGS001126	coffee consumption measurement	EFO_0006781	yes
PGS001127	smoking status measurement	EFO_0006527	yes
PGS001128	smoking status measurement	EFO_0006527	yes
PGS001129	smoking status measurement	EFO_0006527	yes
PGS001130	cigarettes per day measurement	EFO_0006525	yes
PGS001131	Herpes Zoster	EFO_0006510	yes
PGS001132	family history	EFO_0000493	yes
PGS001133	diastolic blood pressure	EFO_0006336	yes
PGS001134	systolic blood pressure	EFO_0006335	yes
PGS001135	arthritis	EFO_0005856	yes
PGS001136	hematologic disease	EFO_0005803	yes
PGS001137	retinal detachment	EFO_0005773	yes
PGS001138	rheumatoid factor measurement	EFO_0005767	yes
PGS001139	smoking behaviour measurement	EFO_0005671	yes
PGS001140	seborrheic keratosis	EFO_0005584	yes
PGS001141	skin aging	EFO_0005422	yes
PGS001142	grey matter volume measurement	EFO_0005420	yes
PGS001143	grey matter volume measurement	EFO_0005420	yes
PGS001144	fat body mass	EFO_0005409	yes
PGS001145	fat body mass	EFO_0005409	yes
PGS001146	fat body mass	EFO_0005409	yes
PGS001147	fat body mass	EFO_0005409	yes
PGS001148	fat body mass	EFO_0005409	yes
PGS001149	fat body mass	EFO_0005409	yes
PGS001150	sleep duration	EFO_0005271	yes
PGS001152	red blood cell distribution width	EFO_0005192	yes
PGS001153	folic acid measurement	EFO_0005111	yes
PGS001154	body composition measurement	EFO_0005106	yes
PGS001155	body composition measurement	EFO_0005106	yes
PGS001156	body composition measurement	EFO_0005106	yes
PGS001157	body composition measurement	EFO_0005106	yes
PGS001158	body composition measurement	EFO_0005106	yes
PGS001159	body composition measurement	EFO_0005106	yes
PGS001160	body composition measurement	EFO_0005106	yes
PGS001161	body composition measurement	EFO_0005106	yes
PGS001162	hip circumference	EFO_0005093	yes
PGS001163	monocyte count	EFO_0005091	yes
PGS001164	testicular carcinoma	EFO_0005088	yes
PGS001165	lean body mass	EFO_0004995	yes
PGS001166	lean body mass	EFO_0004995	yes
PGS001167	lean body mass	EFO_0004995	yes
PGS001168	lean body mass	EFO_0004995	yes
PGS001169	lean body mass	EFO_0004995	yes
PGS001172	eosinophil count	EFO_0004842	yes
PGS001173	neutrophil count	EFO_0004833	yes
PGS001174	cholelithiasis	EFO_0004799	yes
PGS001179	vascular dementia	EFO_0004718	yes
PGS001180	FEV/FEC ratio	EFO_0004713	yes
PGS001181	hypothyroidism	EFO_0004705	yes
PGS001182	estradiol measurement	EFO_0004697	yes
PGS001185	intraocular pressure measurement	EFO_0004695	yes
PGS001192	osteoarthritis, knee	EFO_0004616	yes
PGS001199	lymphocyte count	EFO_0004587	yes
PGS001200	mean platelet volume	EFO_0004584	yes
PGS001218	mean corpuscular hemoglobin concentration	EFO_0004528	yes
PGS001219	mean corpuscular hemoglobin	EFO_0004527	yes
PGS001220	mean corpuscular volume	EFO_0004526	yes
PGS001225	hematocrit	EFO_0004348	yes
PGS001226	birth weight	EFO_0004344	yes
PGS001227	waist circumference	EFO_0004342	yes
PGS001228	body mass index	EFO_0004340	yes
PGS001229	body height	EFO_0004339	yes
PGS001230	body weight	EFO_0004338	yes
PGS001232	intelligence	EFO_0004337	yes
PGS001233	heart rate	EFO_0004326	yes
PGS001234	body weights and measures	EFO_0004324	yes
PGS001235	body weights and measures	EFO_0004324	yes
PGS001236	forced expiratory volume	EFO_0004314	yes
PGS001237	vital capacity	EFO_0004312	yes
PGS001238	platelet count	EFO_0004309	yes
PGS001239	leukocyte count	EFO_0004308	yes
PGS001240	erythrocyte count	EFO_0004305	yes
PGS001241	anthropometric measurement	EFO_0004302	yes
PGS001242	anthropometric measurement	EFO_0004302	yes
PGS001243	anthropometric measurement	EFO_0004302	yes
PGS001244	suntan	EFO_0004279	yes
PGS001245	suntan	EFO_0004279	yes
PGS001246	suntan	EFO_0004279	yes
PGS001247	suntan	EFO_0004279	yes
PGS001248	gout	EFO_0004274	yes
PGS001249	gout	EFO_0004274	yes
PGS001250	nephrolithiasis|ureterolithiasis	EFO_0004253|EFO_1001228	yes
PGS001251	interstitial lung disease	EFO_0004244	yes
PGS001252	hearing loss|deafness	EFO_0004238|EFO_0001063	yes
PGS001253	hearing loss	EFO_0004238	yes
PGS001254	Dupuytren Contracture	EFO_0004229	yes
PGS001255	otosclerosis	EFO_0004213	yes
PGS001256	gallstones	EFO_0004210	yes
PGS001257	sunburn	EFO_0003958	yes
PGS001258	radius fracture	EFO_0003957	yes
PGS001259	seasonal allergic rhinitis	EFO_0003956	yes
PGS001260	angina pectoris	EFO_0003913	yes
PGS001261	angina pectoris	EFO_0003913	yes
PGS001262	angina pectoris	EFO_0003913	yes
PGS001263	atrial flutter	EFO_0003911	yes
PGS001264	deep vein thrombosis	EFO_0003907	yes
PGS001265	deep vein thrombosis	EFO_0003907	yes
PGS001266	deep vein thrombosis	EFO_0003907	yes
PGS001267	ankylosing spondylitis	EFO_0003898	yes
PGS001268	ankylosing spondylitis	EFO_0003898	yes
PGS001270	multiple sclerosis	MONDO_0005301	yes
PGS001271	multiple sclerosis	MONDO_0005301	yes
PGS001272	chronic kidney disease	EFO_0003884	yes
PGS001273	osteoporosis	EFO_0003882	yes
PGS001274	osteoporosis	EFO_0003882	yes
PGS001275	retinopathy	EFO_0003839	yes
PGS001276	retinopathy	EFO_0003839	yes
PGS001277	pulmonary embolism|deep vein thrombosis	EFO_0003827|EFO_0003907	yes
PGS001278	pulmonary embolism|deep vein thrombosis	EFO_0003827|EFO_0003907	yes
PGS001279	pulmonary embolism|deep vein thrombosis	EFO_0003827|EFO_0003907	yes
PGS001280	pulmonary embolism	EFO_0003827	yes
PGS001281	migraine disorder	MONDO_0005277	yes
PGS001282	migraine disorder	MONDO_0005277	yes
PGS001283	allergic disease	MONDO_0005271	yes
PGS001284	allergic disease	MONDO_0005271	yes
PGS001285	allergic disease	MONDO_0005271	yes
PGS001286	allergic disease	MONDO_0005271	yes
PGS001287	psoriatic arthritis	EFO_0003778	yes
PGS001288	inflammatory bowel disease	EFO_0003767	yes
PGS001289	thyroid carcinoma	EFO_0002892	yes
PGS001290	osteoarthritis	MONDO_0005178	yes
PGS001291	prostate carcinoma	EFO_0001663	yes
PGS001292	family history of prostate cancer	EFO_0600083	yes
PGS001293	liver disease	EFO_0001421	yes
PGS001294	type 2 diabetes mellitus	MONDO_0005148	yes
PGS001295	type 2 diabetes mellitus	MONDO_0005148	yes
PGS001296	type 1 diabetes mellitus	MONDO_0005147	yes
PGS001297	type 1 diabetes mellitus	MONDO_0005147	yes
PGS001298	obesity	EFO_0001073	yes
PGS001299	cervical carcinoma	EFO_0001061	yes
PGS001300	celiac disease	EFO_0001060	yes
PGS001301	celiac disease	EFO_0001060	yes
PGS001302	cataract	MONDO_0005129	yes
PGS001303	cataract	MONDO_0005129	yes
PGS001304	melanoma	EFO_0000756	yes
PGS001305	vitamin B12 deficiency|anemia	EFO_0000734|MONDO_0002280	yes
PGS001306	ulcerative colitis	EFO_0000729	yes
PGS001307	ulcerative colitis	EFO_0000729	yes
PGS001308	Sjogren syndrome	EFO_0000699	yes
PGS001309	rheumatoid arthritis	EFO_0000685	yes
PGS001310	rheumatoid arthritis	EFO_0000685	yes
PGS001311	rheumatoid arthritis	EFO_0000685	yes
PGS001312	psoriasis	EFO_0000676	yes
PGS001313	psoriasis	EFO_0000676	yes
PGS001314	myocardial infarction	EFO_0000612	yes
PGS001315	myocardial infarction	EFO_0000612	yes
PGS001316	myocardial infarction	EFO_0000612	yes
PGS001317	myocardial infarction	EFO_0000612	yes
PGS001318	metabolic disease	EFO_0000589	yes
PGS001319	metabolic disease	EFO_0000589	yes
PGS001320	hypertension	EFO_0000537	yes
PGS001321	glaucoma	MONDO_0005041	yes
PGS001322	glaucoma	MONDO_0005041	yes
PGS001323	glaucoma	MONDO_0005041	yes
PGS001324	family history	EFO_0000493	yes
PGS001326	emphysema	EFO_0000464	yes
PGS001327	diabetes mellitus	EFO_0000400	yes
PGS001328	family history	EFO_0000493	yes
PGS001329	diabetes mellitus	EFO_0000400	yes
PGS001330	Crohn's disease	EFO_0000384	yes
PGS001331	Crohn's disease	EFO_0000384	yes
PGS001332	chronic obstructive pulmonary disease	EFO_0000341	yes
PGS001333	chronic obstructive pulmonary disease	EFO_0000341	yes
PGS001334	chronic obstructive pulmonary disease	EFO_0000341	yes
PGS001335	cardiovascular disease	EFO_0000319	yes
PGS001336	breast carcinoma	EFO_0000305	yes
PGS001337	family history of breast cancer	EFO_0005606	yes
PGS001338	benign prostatic hyperplasia	EFO_0000284	yes
PGS001339	atrial fibrillation|atrial flutter	EFO_0000275|EFO_0003911	yes
PGS001340	atrial fibrillation	EFO_0000275	yes
PGS001341	asthma	MONDO_0004979	yes
PGS001343	asthma	MONDO_0004979	yes
PGS001344	asthma	MONDO_0004979	yes
PGS001345	asthma	MONDO_0004979	yes
PGS001346	asthma	MONDO_0004979	yes
PGS001347	family history of Alzheimer’s disease	EFO_0009268	yes
PGS001348	Alzheimer disease	MONDO_0004975	yes
PGS001349	Alzheimer disease	MONDO_0004975	yes
PGS001350	fasting blood glucose measurement	EFO_0004465	no
PGS001351	fasting blood insulin measurement	EFO_0004466	no
PGS001352	HbA1c measurement	EFO_0004541	no
PGS001353	Parkinson disease	MONDO_0005180	yes
PGS001354	thyroid carcinoma	EFO_0002892	yes
PGS001355	coronary artery disease	EFO_0001645	yes
PGS001356	atrial fibrillation	EFO_0000275	yes
PGS001357	type 2 diabetes mellitus	MONDO_0005148	no
PGS001358	eye measurement	EFO_0004731	yes
PGS001359	eye measurement	EFO_0004731	yes
PGS001360	eye measurement	EFO_0004731	yes
PGS001361	eye measurement	EFO_0004731	yes
PGS001362	eye measurement	EFO_0004731	yes
PGS001363	eye measurement	EFO_0004731	yes
PGS001364	eye measurement	EFO_0004731	yes
PGS001365	eye measurement	EFO_0004731	yes
PGS001366	eye measurement	EFO_0004731	yes
PGS001367	eye measurement	EFO_0004731	yes
PGS001368	eye measurement	EFO_0004731	yes
PGS001369	appendicitis	EFO_0007149	yes
PGS001370	asthma	MONDO_0004979	yes
PGS001371	age at diagnosis|diabetes mellitus	EFO_0004918|EFO_0000400	yes
PGS001372	allergic disease	MONDO_0005271	yes
PGS001373	eye measurement	EFO_0004731	yes
PGS001374	smoking cessation	EFO_0004319	yes
PGS001375	heart rate	EFO_0004326	yes
PGS001376	bowel opening frequency	EFO_0600084	yes
PGS001377	basophil percentage of leukocytes	EFO_0007992	yes
PGS001378	basophil count	EFO_0005090	yes
PGS001379	anthropometric measurement	EFO_0004302	yes
PGS001380	corneal hysteresis	EFO_0010066	yes
PGS001381	corneal hysteresis	EFO_0010066	yes
PGS001382	corneal resistance factor	EFO_0010067	yes
PGS001383	corneal resistance factor	EFO_0010067	yes
PGS001384	health-related quality of life measurement	EFO_0011014	yes
PGS001385	health-related quality of life measurement	EFO_0011014	yes
PGS001386	health-related quality of life measurement	EFO_0011014	yes
PGS001387	health-related quality of life measurement	EFO_0011014	yes
PGS001388	smoking behaviour measurement	EFO_0005671	yes
PGS001389	diet measurement	EFO_0008111	yes
PGS001390	duodenal ulcer	EFO_0004607	yes
PGS001391	Cannabis use	EFO_0007585	yes
PGS001392	family history of lung cancer	EFO_0006953	yes
PGS001393	father's age at death	EFO_0009712	yes
PGS001394	alcohol consumption measurement	EFO_0007878	yes
PGS001395	Abdominal pain	HP_0002027	yes
PGS001396	emotional symptom measurement	EFO_0007803	yes
PGS001397	physical activity measurement	EFO_0008002	yes
PGS001398	friendship satisfaction measurement	EFO_0009725	yes
PGS001399	Varicella zoster virus seropositivity	EFO_0009340	yes
PGS001400	hemoglobin measurement	EFO_0004509	yes
PGS001401	health satisfaction measurement	EFO_0009724	yes
PGS001402	heel bone mineral density	EFO_0009270	yes
PGS001403	heel bone mineral density	EFO_0009270	yes
PGS001404	heel bone mineral density	EFO_0009270	yes
PGS001405	body height	EFO_0004339	yes
PGS001406	reticulocyte measurement	EFO_0010700	yes
PGS001407	blood protein measurement	EFO_0007937	yes
PGS001408	Immature Reticulocyte Fraction Measurement	EFO_0009253	yes
PGS001409	intraocular pressure measurement	EFO_0004695	yes
PGS001410	intraocular pressure measurement	EFO_0004695	yes
PGS001411	intraocular pressure measurement	EFO_0004695	yes
PGS001412	left ventricular ejection fraction measurement	EFO_0008373	yes
PGS001413	left ventricular stroke volume measurement	EFO_0010555	yes
PGS001414	lymphocyte percentage of leukocytes	EFO_0007993	yes
PGS001415	brain volume measurement|neuroimaging measurement	EFO_0006930|EFO_0004346	yes
PGS001416	brain volume measurement|neuroimaging measurement	EFO_0006930|EFO_0004346	yes
PGS001417	brain volume measurement|neuroimaging measurement	EFO_0006930|EFO_0004346	yes
PGS001418	brain volume measurement|neuroimaging measurement	EFO_0006930|EFO_0004346	yes
PGS001419	brain volume measurement|neuroimaging measurement	EFO_0006930|EFO_0004346	yes
PGS001420	brain volume measurement|neuroimaging measurement	EFO_0006930|EFO_0004346	yes
PGS001421	brain volume measurement|neuroimaging measurement	EFO_0006930|EFO_0004346	yes
PGS001422	brain volume measurement|neuroimaging measurement	EFO_0006930|EFO_0004346	yes
PGS001423	brain volume measurement|neuroimaging measurement	EFO_0006930|EFO_0004346	yes
PGS001424	brain volume measurement|neuroimaging measurement	EFO_0006930|EFO_0004346	yes
PGS001425	brain volume measurement|neuroimaging measurement	EFO_0006930|EFO_0004346	yes
PGS001426	brain volume measurement|neuroimaging measurement	EFO_0006930|EFO_0004346	yes
PGS001427	brain volume measurement|neuroimaging measurement	EFO_0006930|EFO_0004346	yes
PGS001428	brain volume measurement|neuroimaging measurement	EFO_0006930|EFO_0004346	yes
PGS001429	brain volume measurement|neuroimaging measurement	EFO_0006930|EFO_0004346	yes
PGS001430	brain volume measurement|neuroimaging measurement	EFO_0006930|EFO_0004346	yes
PGS001431	brain volume measurement|neuroimaging measurement	EFO_0006930|EFO_0004346	yes
PGS001432	brain volume measurement|neuroimaging measurement	EFO_0006930|EFO_0004346	yes
PGS001433	brain volume measurement|neuroimaging measurement	EFO_0006930|EFO_0004346	yes
PGS001434	brain volume measurement|neuroimaging measurement	EFO_0006930|EFO_0004346	yes
PGS001435	brain volume measurement|neuroimaging measurement	EFO_0006930|EFO_0004346	yes
PGS001436	brain volume measurement|neuroimaging measurement	EFO_0006930|EFO_0004346	yes
PGS001437	brain volume measurement|neuroimaging measurement	EFO_0006930|EFO_0004346	yes
PGS001438	brain volume measurement|neuroimaging measurement	EFO_0006930|EFO_0004346	yes
PGS001439	brain volume measurement|neuroimaging measurement	EFO_0006930|EFO_0004346	yes
PGS001440	brain volume measurement|neuroimaging measurement	EFO_0006930|EFO_0004346	yes
PGS001441	brain volume measurement|neuroimaging measurement	EFO_0006930|EFO_0004346	yes
PGS001442	brain volume measurement|neuroimaging measurement	EFO_0006930|EFO_0004346	yes
PGS001443	brain volume measurement|neuroimaging measurement	EFO_0006930|EFO_0004346	yes
PGS001444	brain volume measurement|neuroimaging measurement	EFO_0006930|EFO_0004346	yes
PGS001445	brain volume measurement|neuroimaging measurement	EFO_0006930|EFO_0004346	yes
PGS001446	brain volume measurement|neuroimaging measurement	EFO_0006930|EFO_0004346	yes
PGS001447	brain volume measurement|neuroimaging measurement	EFO_0006930|EFO_0004346	yes
PGS001448	brain volume measurement|neuroimaging measurement	EFO_0006930|EFO_0004346	yes
PGS001449	brain volume measurement|neuroimaging measurement	EFO_0006930|EFO_0004346	yes
PGS001450	brain volume measurement|neuroimaging measurement	EFO_0006930|EFO_0004346	yes
PGS001451	brain volume measurement|neuroimaging measurement	EFO_0006930|EFO_0004346	yes
PGS001452	brain volume measurement|neuroimaging measurement	EFO_0006930|EFO_0004346	yes
PGS001453	brain volume measurement|neuroimaging measurement	EFO_0006930|EFO_0004346	yes
PGS001454	brain volume measurement|neuroimaging measurement	EFO_0006930|EFO_0004346	yes
PGS001455	brain volume measurement|neuroimaging measurement	EFO_0006930|EFO_0004346	yes
PGS001456	brain volume measurement|neuroimaging measurement	EFO_0006930|EFO_0004346	yes
PGS001457	brain volume measurement|neuroimaging measurement	EFO_0006930|EFO_0004346	yes
PGS001458	brain volume measurement|neuroimaging measurement	EFO_0006930|EFO_0004346	yes
PGS001459	brain volume measurement|neuroimaging measurement	EFO_0006930|EFO_0004346	yes
PGS001460	brain volume measurement|neuroimaging measurement	EFO_0006930|EFO_0004346	yes
PGS001461	brain volume measurement|neuroimaging measurement	EFO_0006930|EFO_0004346	yes
PGS001462	brain volume measurement|neuroimaging measurement	EFO_0006930|EFO_0004346	yes
PGS001463	brain volume measurement|neuroimaging measurement	EFO_0006930|EFO_0004346	yes
PGS001464	brain volume measurement|neuroimaging measurement	EFO_0006930|EFO_0004346	yes
PGS001465	brain volume measurement|neuroimaging measurement	EFO_0006930|EFO_0004346	yes
PGS001466	brain volume measurement|neuroimaging measurement	EFO_0006930|EFO_0004346	yes
PGS001467	brain volume measurement|neuroimaging measurement	EFO_0006930|EFO_0004346	yes
PGS001468	brain volume measurement|neuroimaging measurement	EFO_0006930|EFO_0004346	yes
PGS001469	brain volume measurement|neuroimaging measurement	EFO_0006930|EFO_0004346	yes
PGS001470	brain volume measurement|neuroimaging measurement	EFO_0006930|EFO_0004346	yes
PGS001471	brain volume measurement|neuroimaging measurement	EFO_0006930|EFO_0004346	yes
PGS001472	brain volume measurement|neuroimaging measurement	EFO_0006930|EFO_0004346	yes
PGS001473	brain volume measurement|neuroimaging measurement	EFO_0006930|EFO_0004346	yes
PGS001474	brain volume measurement|neuroimaging measurement	EFO_0006930|EFO_0004346	yes
PGS001475	brain volume measurement|neuroimaging measurement	EFO_0006930|EFO_0004346	yes
PGS001476	brain volume measurement|neuroimaging measurement	EFO_0006930|EFO_0004346	yes
PGS001477	brain volume measurement|neuroimaging measurement	EFO_0006930|EFO_0004346	yes
PGS001478	brain volume measurement|neuroimaging measurement	EFO_0006930|EFO_0004346	yes
PGS001479	brain volume measurement|neuroimaging measurement	EFO_0006930|EFO_0004346	yes
PGS001480	brain volume measurement|neuroimaging measurement	EFO_0006930|EFO_0004346	yes
PGS001481	brain volume measurement|neuroimaging measurement	EFO_0006930|EFO_0004346	yes
PGS001482	brain volume measurement|neuroimaging measurement	EFO_0006930|EFO_0004346	yes
PGS001483	brain volume measurement|neuroimaging measurement	EFO_0006930|EFO_0004346	yes
PGS001484	brain volume measurement|neuroimaging measurement	EFO_0006930|EFO_0004346	yes
PGS001485	brain volume measurement|neuroimaging measurement	EFO_0006930|EFO_0004346	yes
PGS001486	brain volume measurement|neuroimaging measurement	EFO_0006930|EFO_0004346	yes
PGS001487	brain volume measurement|neuroimaging measurement	EFO_0006930|EFO_0004346	yes
PGS001488	brain volume measurement|neuroimaging measurement	EFO_0006930|EFO_0004346	yes
PGS001489	brain volume measurement|neuroimaging measurement	EFO_0006930|EFO_0004346	yes
PGS001490	brain volume measurement|neuroimaging measurement	EFO_0006930|EFO_0004346	yes
PGS001491	brain volume measurement|neuroimaging measurement	EFO_0006930|EFO_0004346	yes
PGS001492	brain volume measurement|neuroimaging measurement	EFO_0006930|EFO_0004346	yes
PGS001493	brain volume measurement|neuroimaging measurement	EFO_0006930|EFO_0004346	yes
PGS001494	brain volume measurement|neuroimaging measurement	EFO_0006930|EFO_0004346	yes
PGS001495	brain volume measurement|neuroimaging measurement	EFO_0006930|EFO_0004346	yes
PGS001496	brain volume measurement|neuroimaging measurement	EFO_0006930|EFO_0004346	yes
PGS001497	brain volume measurement|neuroimaging measurement	EFO_0006930|EFO_0004346	yes
PGS001498	brain volume measurement|neuroimaging measurement	EFO_0006930|EFO_0004346	yes
PGS001499	brain volume measurement|neuroimaging measurement	EFO_0006930|EFO_0004346	yes
PGS001500	brain volume measurement|neuroimaging measurement	EFO_0006930|EFO_0004346	yes
PGS001501	brain volume measurement|neuroimaging measurement	EFO_0006930|EFO_0004346	yes
PGS001502	brain volume measurement|neuroimaging measurement	EFO_0006930|EFO_0004346	yes
PGS001503	brain volume measurement|neuroimaging measurement	EFO_0006930|EFO_0004346	yes
PGS001504	brain volume measurement|neuroimaging measurement	EFO_0006930|EFO_0004346	yes
PGS001505	brain volume measurement|neuroimaging measurement	EFO_0006930|EFO_0004346	yes
PGS001506	brain volume measurement|neuroimaging measurement	EFO_0006930|EFO_0004346	yes
PGS001507	neuroimaging measurement	EFO_0004346	yes
PGS001508	neuroimaging measurement	EFO_0004346	yes
PGS001509	neuroimaging measurement	EFO_0004346	yes
PGS001510	neuroimaging measurement	EFO_0004346	yes
PGS001511	neuroimaging measurement	EFO_0004346	yes
PGS001512	neuroimaging measurement	EFO_0004346	yes
PGS001513	neuroimaging measurement	EFO_0004346	yes
PGS001514	disease	EFO_0000408	yes
PGS001515	cigarettes per day measurement	EFO_0006525	yes
PGS001516	intestinal disease	EFO_0009431	yes
PGS001517	platelet crit	EFO_0007985	yes
PGS001518	diet measurement	EFO_0008111	yes
PGS001519	arterial stiffness measurement	EFO_0004517	yes
PGS001520	arterial stiffness measurement	EFO_0004517	yes
PGS001521	PR interval	EFO_0004462	yes
PGS001522	Arthropathy	HP_0003040	yes
PGS001523	heart rate	EFO_0004326	yes
PGS001524	heart rate	EFO_0004326	yes
PGS001525	QRS duration	EFO_0005055	yes
PGS001526	QT interval	EFO_0004682	yes
PGS001527	QT interval	EFO_0004682	yes
PGS001528	reticulocyte count	EFO_0007986	yes
PGS001529	calcaneal bone quantitative ultrasound measurement	EFO_0007772	yes
PGS001530	calcaneal bone quantitative ultrasound measurement	EFO_0007772	yes
PGS001531	calcaneal bone quantitative ultrasound measurement	EFO_0007772	yes
PGS001532	smoking behaviour measurement	EFO_0005671	yes
PGS001533	Tinnitus	HP_0000360	yes
PGS001534	white matter hyperintensity measurement|neuroimaging measurement	EFO_0005665|EFO_0004346	yes
PGS001535	sun exposure measurement	EFO_0010729	yes
PGS001536	Vitiligo	EFO_0004208	yes
PGS001537	nucleus accumbens volume|neuroimaging measurement	EFO_0006931|EFO_0004346	yes
PGS001538	nucleus accumbens volume|neuroimaging measurement	EFO_0006931|EFO_0004346	yes
PGS001539	fourth ventricle volume measurement|brain stem volume measurement|neuroimaging measurement	EFO_0010303|EFO_0010605|EFO_0004346	yes
PGS001540	white matter volume measurement|grey matter volume measurement|neuroimaging measurement	EFO_0008320|EFO_0005420|EFO_0004346	yes
PGS001541	white matter volume measurement|grey matter volume measurement|neuroimaging measurement	EFO_0008320|EFO_0005420|EFO_0004346	yes
PGS001542	caudate nucleus volume|neuroimaging measurement	EFO_0004830|EFO_0004346	yes
PGS001543	caudate nucleus volume|neuroimaging measurement	EFO_0004830|EFO_0004346	yes
PGS001544	grey matter volume measurement|neuroimaging measurement	EFO_0005420|EFO_0004346	yes
PGS001545	grey matter volume measurement|neuroimaging measurement	EFO_0005420|EFO_0004346	yes
PGS001546	grey matter volume measurement|neuroimaging measurement	EFO_0005420|EFO_0004346	yes
PGS001547	grey matter volume measurement|neuroimaging measurement	EFO_0005420|EFO_0004346	yes
PGS001548	grey matter volume measurement|neuroimaging measurement	EFO_0005420|EFO_0004346	yes
PGS001549	grey matter volume measurement|neuroimaging measurement	EFO_0005420|EFO_0004346	yes
PGS001550	grey matter volume measurement|neuroimaging measurement	EFO_0005420|EFO_0004346	yes
PGS001551	grey matter volume measurement|neuroimaging measurement	EFO_0005420|EFO_0004346	yes
PGS001552	grey matter volume measurement|neuroimaging measurement	EFO_0005420|EFO_0004346	yes
PGS001553	grey matter volume measurement|neuroimaging measurement	EFO_0005420|EFO_0004346	yes
PGS001554	grey matter volume measurement|neuroimaging measurement	EFO_0005420|EFO_0004346	yes
PGS001555	grey matter volume measurement|neuroimaging measurement	EFO_0005420|EFO_0004346	yes
PGS001556	grey matter volume measurement|neuroimaging measurement	EFO_0005420|EFO_0004346	yes
PGS001557	grey matter volume measurement|neuroimaging measurement	EFO_0005420|EFO_0004346	yes
PGS001558	grey matter volume measurement|neuroimaging measurement	EFO_0005420|EFO_0004346	yes
PGS001559	grey matter volume measurement|neuroimaging measurement	EFO_0005420|EFO_0004346	yes
PGS001560	grey matter volume measurement|neuroimaging measurement	EFO_0005420|EFO_0004346	yes
PGS001561	grey matter volume measurement|neuroimaging measurement	EFO_0005420|EFO_0004346	yes
PGS001562	grey matter volume measurement|neuroimaging measurement	EFO_0005420|EFO_0004346	yes
PGS001563	grey matter volume measurement|neuroimaging measurement	EFO_0005420|EFO_0004346	yes
PGS001564	grey matter volume measurement|neuroimaging measurement	EFO_0005420|EFO_0004346	yes
PGS001565	grey matter volume measurement|neuroimaging measurement	EFO_0005420|EFO_0004346	yes
PGS001566	grey matter volume measurement|neuroimaging measurement	EFO_0005420|EFO_0004346	yes
PGS001567	grey matter volume measurement|neuroimaging measurement	EFO_0005420|EFO_0004346	yes
PGS001568	grey matter volume measurement|neuroimaging measurement	EFO_0005420|EFO_0004346	yes
PGS001569	grey matter volume measurement|neuroimaging measurement	EFO_0005420|EFO_0004346	yes
PGS001570	grey matter volume measurement|neuroimaging measurement	EFO_0005420|EFO_0004346	yes
PGS001571	grey matter volume measurement|neuroimaging measurement	EFO_0005420|EFO_0004346	yes
PGS001572	grey matter volume measurement|neuroimaging measurement	EFO_0005420|EFO_0004346	yes
PGS001573	grey matter volume measurement|neuroimaging measurement	EFO_0005420|EFO_0004346	yes
PGS001574	grey matter volume measurement|neuroimaging measurement	EFO_0005420|EFO_0004346	yes
PGS001575	grey matter volume measurement|neuroimaging measurement	EFO_0005420|EFO_0004346	yes
PGS001576	grey matter volume measurement|neuroimaging measurement	EFO_0005420|EFO_0004346	yes
PGS001577	grey matter volume measurement|neuroimaging measurement	EFO_0005420|EFO_0004346	yes
PGS001578	grey matter volume measurement|neuroimaging measurement	EFO_0005420|EFO_0004346	yes
PGS001579	grey matter volume measurement|neuroimaging measurement	EFO_0005420|EFO_0004346	yes
PGS001580	grey matter volume measurement|neuroimaging measurement	EFO_0005420|EFO_0004346	yes
PGS001581	grey matter volume measurement|neuroimaging measurement	EFO_0005420|EFO_0004346	yes
PGS001582	grey matter volume measurement|neuroimaging measurement	EFO_0005420|EFO_0004346	yes
PGS001583	grey matter volume measurement|neuroimaging measurement	EFO_0005420|EFO_0004346	yes
PGS001584	grey matter volume measurement|neuroimaging measurement	EFO_0005420|EFO_0004346	yes
PGS001585	grey matter volume measurement|neuroimaging measurement	EFO_0005420|EFO_0004346	yes
PGS001586	grey matter volume measurement|neuroimaging measurement	EFO_0005420|EFO_0004346	yes
PGS001587	grey matter volume measurement|neuroimaging measurement	EFO_0005420|EFO_0004346	yes
PGS001588	grey matter volume measurement|neuroimaging measurement	EFO_0005420|EFO_0004346	yes
PGS001589	grey matter volume measurement|neuroimaging measurement	EFO_0005420|EFO_0004346	yes
PGS001590	grey matter volume measurement|neuroimaging measurement	EFO_0005420|EFO_0004346	yes
PGS001591	grey matter volume measurement|neuroimaging measurement	EFO_0005420|EFO_0004346	yes
PGS001592	grey matter volume measurement|neuroimaging measurement	EFO_0005420|EFO_0004346	yes
PGS001593	grey matter volume measurement|neuroimaging measurement	EFO_0005420|EFO_0004346	yes
PGS001594	grey matter volume measurement|neuroimaging measurement	EFO_0005420|EFO_0004346	yes
PGS001595	grey matter volume measurement|neuroimaging measurement	EFO_0005420|EFO_0004346	yes
PGS001596	grey matter volume measurement|neuroimaging measurement	EFO_0005420|EFO_0004346	yes
PGS001597	superior frontal gyrus grey matter volume measurement|neuroimaging measurement	EFO_0006516|EFO_0004346	yes
PGS001598	superior frontal gyrus grey matter volume measurement|neuroimaging measurement	EFO_0006516|EFO_0004346	yes
PGS001599	grey matter volume measurement|neuroimaging measurement	EFO_0005420|EFO_0004346	yes
PGS001600	grey matter volume measurement|neuroimaging measurement	EFO_0005420|EFO_0004346	yes
PGS001601	grey matter volume measurement|neuroimaging measurement	EFO_0005420|EFO_0004346	yes
PGS001602	grey matter volume measurement|neuroimaging measurement	EFO_0005420|EFO_0004346	yes
PGS001603	grey matter volume measurement|neuroimaging measurement	EFO_0005420|EFO_0004346	yes
PGS001604	grey matter volume measurement|neuroimaging measurement	EFO_0005420|EFO_0004346	yes
PGS001605	grey matter volume measurement|neuroimaging measurement	EFO_0005420|EFO_0004346	yes
PGS001606	grey matter volume measurement|neuroimaging measurement	EFO_0005420|EFO_0004346	yes
PGS001607	grey matter volume measurement|neuroimaging measurement	EFO_0005420|EFO_0004346	yes
PGS001608	grey matter volume measurement|neuroimaging measurement	EFO_0005420|EFO_0004346	yes
PGS001609	grey matter volume measurement|neuroimaging measurement	EFO_0005420|EFO_0004346	yes
PGS001610	grey matter volume measurement|neuroimaging measurement	EFO_0005420|EFO_0004346	yes
PGS001611	grey matter volume measurement|neuroimaging measurement	EFO_0005420|EFO_0004346	yes
PGS001612	grey matter volume measurement|neuroimaging measurement	EFO_0005420|EFO_0004346	yes
PGS001613	grey matter volume measurement|neuroimaging measurement	EFO_0005420|EFO_0004346	yes
PGS001614	grey matter volume measurement|neuroimaging measurement	EFO_0005420|EFO_0004346	yes
PGS001615	grey matter volume measurement|neuroimaging measurement	EFO_0005420|EFO_0004346	yes
PGS001616	grey matter volume measurement|neuroimaging measurement	EFO_0005420|EFO_0004346	yes
PGS001617	grey matter volume measurement|neuroimaging measurement	EFO_0005420|EFO_0004346	yes
PGS001618	grey matter volume measurement|neuroimaging measurement	EFO_0005420|EFO_0004346	yes
PGS001619	grey matter volume measurement|neuroimaging measurement	EFO_0005420|EFO_0004346	yes
PGS001620	grey matter volume measurement|neuroimaging measurement	EFO_0005420|EFO_0004346	yes
PGS001621	grey matter volume measurement|neuroimaging measurement	EFO_0005420|EFO_0004346	yes
PGS001622	grey matter volume measurement|neuroimaging measurement	EFO_0005420|EFO_0004346	yes
PGS001623	grey matter volume measurement|neuroimaging measurement	EFO_0005420|EFO_0004346	yes
PGS001624	grey matter volume measurement|neuroimaging measurement	EFO_0005420|EFO_0004346	yes
PGS001625	grey matter volume measurement|neuroimaging measurement	EFO_0005420|EFO_0004346	yes
PGS001626	grey matter volume measurement|neuroimaging measurement	EFO_0005420|EFO_0004346	yes
PGS001627	grey matter volume measurement|neuroimaging measurement	EFO_0005420|EFO_0004346	yes
PGS001628	grey matter volume measurement|neuroimaging measurement	EFO_0005420|EFO_0004346	yes
PGS001629	grey matter volume measurement|neuroimaging measurement	EFO_0005420|EFO_0004346	yes
PGS001630	hippocampal volume|neuroimaging measurement	EFO_0005035|EFO_0004346	yes
PGS001631	pallidum volume|neuroimaging measurement	EFO_0006933|EFO_0004346	yes
PGS001632	pallidum volume|neuroimaging measurement	EFO_0006933|EFO_0004346	yes
PGS001633	grey matter volume measurement|neuroimaging measurement	EFO_0005420|EFO_0004346	yes
PGS001634	grey matter volume measurement|neuroimaging measurement	EFO_0005420|EFO_0004346	yes
PGS001635	putamen volume|neuroimaging measurement	EFO_0006932|EFO_0004346	yes
PGS001636	putamen volume|neuroimaging measurement	EFO_0006932|EFO_0004346	yes
PGS001637	thalamus volume|neuroimaging measurement	EFO_0006935|EFO_0004346	yes
PGS001638	thalamus volume|neuroimaging measurement	EFO_0006935|EFO_0004346	yes
PGS001639	cerebrospinal fluid volume measurement|neuroimaging measurement	EFO_0008080|EFO_0004346	yes
PGS001640	white matter volume measurement|neuroimaging measurement	EFO_0008320|EFO_0004346	yes
PGS001641	white matter volume measurement|neuroimaging measurement	EFO_0008320|EFO_0004346	yes
PGS001642	brain volume measurement|neuroimaging measurement	EFO_0006930|EFO_0004346	yes
PGS001643	brain volume measurement|neuroimaging measurement	EFO_0006930|EFO_0004346	yes
PGS001644	brain volume measurement|neuroimaging measurement	EFO_0006930|EFO_0004346	yes
PGS001645	brain volume measurement|neuroimaging measurement	EFO_0006930|EFO_0004346	yes
PGS001646	brain volume measurement|neuroimaging measurement	EFO_0006930|EFO_0004346	yes
PGS001647	brain volume measurement|neuroimaging measurement	EFO_0006930|EFO_0004346	yes
PGS001648	brain volume measurement|neuroimaging measurement	EFO_0006930|EFO_0004346	yes
PGS001649	brain volume measurement|neuroimaging measurement	EFO_0006930|EFO_0004346	yes
PGS001650	brain volume measurement|neuroimaging measurement	EFO_0006930|EFO_0004346	yes
PGS001651	brain volume measurement|neuroimaging measurement	EFO_0006930|EFO_0004346	yes
PGS001652	brain volume measurement|neuroimaging measurement	EFO_0006930|EFO_0004346	yes
PGS001653	brain volume measurement|neuroimaging measurement	EFO_0006930|EFO_0004346	yes
PGS001654	brain volume measurement|neuroimaging measurement	EFO_0006930|EFO_0004346	yes
PGS001655	brain volume measurement|neuroimaging measurement	EFO_0006930|EFO_0004346	yes
PGS001656	brain volume measurement|neuroimaging measurement	EFO_0006930|EFO_0004346	yes
PGS001657	brain volume measurement|neuroimaging measurement	EFO_0006930|EFO_0004346	yes
PGS001658	brain volume measurement|neuroimaging measurement	EFO_0006930|EFO_0004346	yes
PGS001659	brain volume measurement|neuroimaging measurement	EFO_0006930|EFO_0004346	yes
PGS001660	brain volume measurement|neuroimaging measurement	EFO_0006930|EFO_0004346	yes
PGS001661	brain volume measurement|neuroimaging measurement	EFO_0006930|EFO_0004346	yes
PGS001662	brain volume measurement|neuroimaging measurement	EFO_0006930|EFO_0004346	yes
PGS001663	brain volume measurement|neuroimaging measurement	EFO_0006930|EFO_0004346	yes
PGS001664	brain volume measurement|neuroimaging measurement	EFO_0006930|EFO_0004346	yes
PGS001665	brain volume measurement|neuroimaging measurement	EFO_0006930|EFO_0004346	yes
PGS001666	brain volume measurement|neuroimaging measurement	EFO_0006930|EFO_0004346	yes
PGS001667	brain volume measurement|neuroimaging measurement	EFO_0006930|EFO_0004346	yes
PGS001668	brain volume measurement|neuroimaging measurement	EFO_0006930|EFO_0004346	yes
PGS001669	brain volume measurement|neuroimaging measurement	EFO_0006930|EFO_0004346	yes
PGS001670	brain volume measurement|neuroimaging measurement	EFO_0006930|EFO_0004346	yes
PGS001671	brain volume measurement|neuroimaging measurement	EFO_0006930|EFO_0004346	yes
PGS001672	brain volume measurement|neuroimaging measurement	EFO_0006930|EFO_0004346	yes
PGS001673	brain volume measurement|neuroimaging measurement	EFO_0006930|EFO_0004346	yes
PGS001674	brain volume measurement|neuroimaging measurement	EFO_0006930|EFO_0004346	yes
PGS001675	brain volume measurement|neuroimaging measurement	EFO_0006930|EFO_0004346	yes
PGS001676	brain volume measurement|neuroimaging measurement	EFO_0006930|EFO_0004346	yes
PGS001677	brain volume measurement|neuroimaging measurement	EFO_0006930|EFO_0004346	yes
PGS001678	brain volume measurement|neuroimaging measurement	EFO_0006930|EFO_0004346	yes
PGS001679	brain volume measurement|neuroimaging measurement	EFO_0006930|EFO_0004346	yes
PGS001680	brain volume measurement|neuroimaging measurement	EFO_0006930|EFO_0004346	yes
PGS001681	brain volume measurement|neuroimaging measurement	EFO_0006930|EFO_0004346	yes
PGS001682	brain volume measurement|neuroimaging measurement	EFO_0006930|EFO_0004346	yes
PGS001683	brain volume measurement|neuroimaging measurement	EFO_0006930|EFO_0004346	yes
PGS001684	brain volume measurement|neuroimaging measurement	EFO_0006930|EFO_0004346	yes
PGS001685	brain volume measurement|neuroimaging measurement	EFO_0006930|EFO_0004346	yes
PGS001686	brain volume measurement|neuroimaging measurement	EFO_0006930|EFO_0004346	yes
PGS001687	brain volume measurement|neuroimaging measurement	EFO_0006930|EFO_0004346	yes
PGS001688	brain volume measurement|neuroimaging measurement	EFO_0006930|EFO_0004346	yes
PGS001689	brain volume measurement|neuroimaging measurement	EFO_0006930|EFO_0004346	yes
PGS001690	brain volume measurement|neuroimaging measurement	EFO_0006930|EFO_0004346	yes
PGS001691	brain volume measurement|neuroimaging measurement	EFO_0006930|EFO_0004346	yes
PGS001692	brain volume measurement|neuroimaging measurement	EFO_0006930|EFO_0004346	yes
PGS001693	brain volume measurement|neuroimaging measurement	EFO_0006930|EFO_0004346	yes
PGS001694	brain volume measurement|neuroimaging measurement	EFO_0006930|EFO_0004346	yes
PGS001695	brain volume measurement|neuroimaging measurement	EFO_0006930|EFO_0004346	yes
PGS001696	brain volume measurement|neuroimaging measurement	EFO_0006930|EFO_0004346	yes
PGS001697	brain volume measurement|neuroimaging measurement	EFO_0006930|EFO_0004346	yes
PGS001698	brain volume measurement|neuroimaging measurement	EFO_0006930|EFO_0004346	yes
PGS001699	brain volume measurement|neuroimaging measurement	EFO_0006930|EFO_0004346	yes
PGS001700	brain volume measurement|neuroimaging measurement	EFO_0006930|EFO_0004346	yes
PGS001701	brain volume measurement|neuroimaging measurement	EFO_0006930|EFO_0004346	yes
PGS001702	brain volume measurement|neuroimaging measurement	EFO_0006930|EFO_0004346	yes
PGS001703	brain volume measurement|neuroimaging measurement	EFO_0006930|EFO_0004346	yes
PGS001704	brain volume measurement|neuroimaging measurement	EFO_0006930|EFO_0004346	yes
PGS001705	brain volume measurement|neuroimaging measurement	EFO_0006930|EFO_0004346	yes
PGS001706	brain volume measurement|neuroimaging measurement	EFO_0006930|EFO_0004346	yes
PGS001707	brain volume measurement|neuroimaging measurement	EFO_0006930|EFO_0004346	yes
PGS001708	brain volume measurement|neuroimaging measurement	EFO_0006930|EFO_0004346	yes
PGS001709	brain volume measurement|neuroimaging measurement	EFO_0006930|EFO_0004346	yes
PGS001710	brain volume measurement|neuroimaging measurement	EFO_0006930|EFO_0004346	yes
PGS001711	brain volume measurement|neuroimaging measurement	EFO_0006930|EFO_0004346	yes
PGS001712	brain volume measurement|neuroimaging measurement	EFO_0006930|EFO_0004346	yes
PGS001713	brain volume measurement|neuroimaging measurement	EFO_0006930|EFO_0004346	yes
PGS001714	brain volume measurement|neuroimaging measurement	EFO_0006930|EFO_0004346	yes
PGS001715	brain volume measurement|neuroimaging measurement	EFO_0006930|EFO_0004346	yes
PGS001716	brain volume measurement|neuroimaging measurement	EFO_0006930|EFO_0004346	yes
PGS001717	brain volume measurement|neuroimaging measurement	EFO_0006930|EFO_0004346	yes
PGS001718	brain volume measurement|neuroimaging measurement	EFO_0006930|EFO_0004346	yes
PGS001719	brain volume measurement|neuroimaging measurement	EFO_0006930|EFO_0004346	yes
PGS001720	brain volume measurement|neuroimaging measurement	EFO_0006930|EFO_0004346	yes
PGS001721	brain volume measurement|neuroimaging measurement	EFO_0006930|EFO_0004346	yes
PGS001722	brain volume measurement|neuroimaging measurement	EFO_0006930|EFO_0004346	yes
PGS001723	brain volume measurement|neuroimaging measurement	EFO_0006930|EFO_0004346	yes
PGS001724	brain volume measurement|neuroimaging measurement	EFO_0006930|EFO_0004346	yes
PGS001725	brain volume measurement|neuroimaging measurement	EFO_0006930|EFO_0004346	yes
PGS001726	brain volume measurement|neuroimaging measurement	EFO_0006930|EFO_0004346	yes
PGS001727	brain volume measurement|neuroimaging measurement	EFO_0006930|EFO_0004346	yes
PGS001728	brain volume measurement|neuroimaging measurement	EFO_0006930|EFO_0004346	yes
PGS001729	brain volume measurement|neuroimaging measurement	EFO_0006930|EFO_0004346	yes
PGS001730	brain volume measurement|neuroimaging measurement	EFO_0006930|EFO_0004346	yes
PGS001731	brain volume measurement|neuroimaging measurement	EFO_0006930|EFO_0004346	yes
PGS001732	brain volume measurement|neuroimaging measurement	EFO_0006930|EFO_0004346	yes
PGS001733	brain volume measurement|neuroimaging measurement	EFO_0006930|EFO_0004346	yes
PGS001734	brain volume measurement|neuroimaging measurement	EFO_0006930|EFO_0004346	yes
PGS001735	brain volume measurement|neuroimaging measurement	EFO_0006930|EFO_0004346	yes
PGS001736	brain volume measurement|neuroimaging measurement	EFO_0006930|EFO_0004346	yes
PGS001737	brain volume measurement|neuroimaging measurement	EFO_0006930|EFO_0004346	yes
PGS001738	brain volume measurement|neuroimaging measurement	EFO_0006930|EFO_0004346	yes
PGS001739	brain volume measurement|neuroimaging measurement	EFO_0006930|EFO_0004346	yes
PGS001740	brain volume measurement|neuroimaging measurement	EFO_0006930|EFO_0004346	yes
PGS001741	brain volume measurement|neuroimaging measurement	EFO_0006930|EFO_0004346	yes
PGS001742	brain volume measurement|neuroimaging measurement	EFO_0006930|EFO_0004346	yes
PGS001743	brain volume measurement|neuroimaging measurement	EFO_0006930|EFO_0004346	yes
PGS001744	brain volume measurement|neuroimaging measurement	EFO_0006930|EFO_0004346	yes
PGS001745	brain volume measurement|neuroimaging measurement	EFO_0006930|EFO_0004346	yes
PGS001746	brain volume measurement|neuroimaging measurement	EFO_0006930|EFO_0004346	yes
PGS001747	brain volume measurement|neuroimaging measurement	EFO_0006930|EFO_0004346	yes
PGS001748	brain volume measurement|neuroimaging measurement	EFO_0006930|EFO_0004346	yes
PGS001749	brain volume measurement|neuroimaging measurement	EFO_0006930|EFO_0004346	yes
PGS001750	brain volume measurement|neuroimaging measurement	EFO_0006930|EFO_0004346	yes
PGS001751	brain volume measurement|neuroimaging measurement	EFO_0006930|EFO_0004346	yes
PGS001752	brain volume measurement|neuroimaging measurement	EFO_0006930|EFO_0004346	yes
PGS001753	brain volume measurement|neuroimaging measurement	EFO_0006930|EFO_0004346	yes
PGS001754	brain volume measurement|neuroimaging measurement	EFO_0006930|EFO_0004346	yes
PGS001755	brain volume measurement|neuroimaging measurement	EFO_0006930|EFO_0004346	yes
PGS001756	brain volume measurement|neuroimaging measurement	EFO_0006930|EFO_0004346	yes
PGS001757	brain volume measurement|neuroimaging measurement	EFO_0006930|EFO_0004346	yes
PGS001758	brain volume measurement|neuroimaging measurement	EFO_0006930|EFO_0004346	yes
PGS001759	brain volume measurement|neuroimaging measurement	EFO_0006930|EFO_0004346	yes
PGS001760	brain volume measurement|neuroimaging measurement	EFO_0006930|EFO_0004346	yes
PGS001761	brain volume measurement|neuroimaging measurement	EFO_0006930|EFO_0004346	yes
PGS001762	brain volume measurement|neuroimaging measurement	EFO_0006930|EFO_0004346	yes
PGS001763	brain volume measurement|neuroimaging measurement	EFO_0006930|EFO_0004346	yes
PGS001764	brain volume measurement|neuroimaging measurement	EFO_0006930|EFO_0004346	yes
PGS001765	brain volume measurement|neuroimaging measurement	EFO_0006930|EFO_0004346	yes
PGS001766	brain volume measurement|neuroimaging measurement	EFO_0006930|EFO_0004346	yes
PGS001767	brain volume measurement|neuroimaging measurement	EFO_0006930|EFO_0004346	yes
PGS001768	brain volume measurement|neuroimaging measurement	EFO_0006930|EFO_0004346	yes
PGS001769	brain volume measurement|neuroimaging measurement	EFO_0006930|EFO_0004346	yes
PGS001770	brain volume measurement|neuroimaging measurement	EFO_0006930|EFO_0004346	yes
PGS001771	brain volume measurement|neuroimaging measurement	EFO_0006930|EFO_0004346	yes
PGS001772	anti-Epstein Barr virus antibody measurement	EFO_0009273	yes
PGS001773	atopic eczema	EFO_0000274	yes
PGS001774	Parkinson disease	MONDO_0005180	yes
PGS001775	Alzheimer disease	MONDO_0004975	yes
PGS001776	colorectal cancer	EFO_0005842	yes
PGS001777	alcoholic liver cirrhosis	EFO_1000802	yes
PGS001778	breast carcinoma	EFO_0000305	yes
PGS001779	Brugada syndrome	MONDO_0015263	yes
PGS001780	coronary artery disease	EFO_0001645	yes
PGS001781	type 2 diabetes mellitus	MONDO_0005148	yes
PGS001782	asthma	MONDO_0004979	yes
PGS001783	chronic obstructive pulmonary disease	EFO_0000341	yes
PGS001784	Abdominal Aortic Aneurysm	EFO_0004214	yes
PGS001785	appendicitis	EFO_0007149	yes
PGS001786	appendectomy	EFO_0600086	yes
PGS001787	asthma	MONDO_0004979	yes
PGS001788	chronic obstructive pulmonary disease	EFO_0000341	yes
PGS001789	gout	EFO_0004274	yes
PGS001790	heart failure	EFO_0003144	yes
PGS001791	idiopathic pulmonary fibrosis	EFO_0000768	yes
PGS001792	glaucoma	MONDO_0005041	yes
PGS001793	stroke	EFO_0000712	yes
PGS001794	thyroid carcinoma	EFO_0002892	yes
PGS001795	uterine carcinoma	EFO_0002919	yes
PGS001796	venous thromboembolism	EFO_0004286	yes
PGS001797	open-angle glaucoma	EFO_0004190	yes
PGS001798	stroke	EFO_0000712	yes
PGS001799	thyroid carcinoma	EFO_0002892	yes
PGS001800	forced expiratory volume	EFO_0004314	yes
PGS001801	FEV/FEC ratio	EFO_0004713	yes
PGS001802	colorectal cancer	EFO_0005842	yes
PGS001803	skin carcinoma	EFO_0009259	yes
PGS001804	breast carcinoma	EFO_0000305	yes
PGS001805	prostate carcinoma	EFO_0001663	yes
PGS001806	testicular neoplasm	EFO_0004281	yes
PGS001807	urinary bladder carcinoma	MONDO_0004986	yes
PGS001808	brain cancer	MONDO_0001657	yes
PGS001809	thyroid carcinoma	EFO_0002892	yes
PGS001810	polycythemia vera	EFO_0002429	yes
PGS001811	benign colon neoplasm	MONDO_0002278	yes
PGS001812	benign digestive system neoplasm	MONDO_0000385	yes
PGS001813	uterine benign neoplasm	MONDO_0000632	yes
PGS001814	multinodular goiter|nontoxic goiter	MONDO_0000334|MONDO_0001658	yes
PGS001815	Thyrotoxicosis	EFO_0009190	yes
PGS001816	hypothyroidism	EFO_0004705	yes
PGS001817	type 1 diabetes mellitus	MONDO_0005147	yes
PGS001818	type 2 diabetes mellitus	MONDO_0005148	yes
PGS001819	diabetic retinopathy	EFO_0003770	yes
PGS001820	Hypoglycemia	HP_0001943	yes
PGS001821	Abnormal circulating lipid concentration	HP_0003119	yes
PGS001822	gout	EFO_0004274	yes
PGS001823	iron metabolism disease	MONDO_0002279	yes
PGS001824	Disorder of bilirubin metabolism and excretion	Orphanet_309816	yes
PGS001825	overnutrition|overweight body mass index status|obesity	MONDO_0003916|EFO_0005935|EFO_0001073	yes
PGS001826	congenital vitamin K-dependent coagulation factors deficiency	MONDO_0015722	yes
PGS001827	dementia	MONDO_0001627	yes
PGS001828	Alzheimer disease	MONDO_0004975	yes
PGS001829	depressive disorder	MONDO_0002050	yes
PGS001830	nicotine dependence	EFO_0003768	yes
PGS001831	multiple sclerosis	MONDO_0005301	yes
PGS001832	peripheral nervous system disease	EFO_0009387	yes
PGS001833	retinal detachment	EFO_0005773	yes
PGS001834	age-related macular degeneration	EFO_0001365	yes
PGS001835	corneal dystrophy	MONDO_0018102	yes
PGS001836	glaucoma	MONDO_0005041	yes
PGS001837	cataract	MONDO_0005129	yes
PGS001838	hypertension	EFO_0000537	yes
PGS001839	coronary atherosclerosis	MONDO_0021661	yes
PGS001840	cor pulmonale	MONDO_0004596	yes
PGS001841	atrial flutter|atrial fibrillation	EFO_0003911|EFO_0000275	yes
PGS001842	congestive heart failure	EFO_0000373	yes
PGS001843	peripheral vascular disease	EFO_0003875	yes
PGS001844	Phlebitis|Thrombophlebitis	EFO_1001395|HP_0004418	yes
PGS001845	Varicose veins	HP_0002619	yes
PGS001846	hemorrhoid	EFO_0009552	yes
PGS001847	vascular disease	EFO_0004264	yes
PGS001848	Nasal polyposis	HP_0100582	yes
PGS001849	asthma	MONDO_0004979	yes
PGS001850	chronic obstructive pulmonary disease	EFO_0000341	yes
PGS001851	gastroesophageal reflux disease|esophagitis	EFO_0003948|MONDO_0001409	yes
PGS001852	duodenitis	MONDO_0004627	yes
PGS001853	disorder of appendix	EFO_0009542	yes
PGS001854	Inguinal hernia	HP_0000023	yes
PGS001855	ulcerative colitis	EFO_0000729	yes
PGS001856	celiac disease	EFO_0001060	yes
PGS001857	Colonic diverticula	HP_0002253	yes
PGS001858	digestive system disease	EFO_0000405	yes
PGS001859	anal polyp|polyp of rectum	MONDO_0060766|MONDO_0021398	yes
PGS001860	liver disease	EFO_0001421	yes
PGS001861	cholelithiasis|Cholecystitis	EFO_0004799|HP_0001082	yes
PGS001862	biliary tract disease	EFO_0009534	yes
PGS001863	Hematuria	HP_0000790	yes
PGS001864	urolithiasis	MONDO_0024647	yes
PGS001865	benign prostatic hyperplasia	EFO_0000284	yes
PGS001866	endometriosis	EFO_0001065	yes
PGS001867	prolapse of female genital organ	MONDO_0001592	yes
PGS001868	Rh isoimmunization	EFO_1001159	yes
PGS001869	cellulitis	EFO_0003035	yes
PGS001870	lupus erythematosus	MONDO_0004670	yes
PGS001871	psoriasis	EFO_0000676	yes
PGS001872	skin sarcoidosis	EFO_1000767	yes
PGS001873	disorder of pilosebaceous unit	MONDO_0002917	yes
PGS001874	Epidermal Inclusion Cyst	EFO_1000243	yes
PGS001875	rheumatoid arthritis	EFO_0000685	yes
PGS001876	ankylosing spondylitis	EFO_0003898	yes
PGS001877	Arthropathy	HP_0003040	yes
PGS001878	polymyalgia rheumatica	EFO_0008518	yes
PGS001879	ganglion or cyst of synovium/tendon/bursa	MONDO_0004874	yes
PGS001880	Dupuytren Contracture	EFO_0004229	yes
PGS001881	Hallux valgus	HP_0001822	yes
PGS001882	osteoarthritis	MONDO_0005178	yes
PGS001883	osteoporosis	EFO_0003882	yes
PGS001884	Abdominal pain	HP_0002027	yes
PGS001885	drug allergy	EFO_0009482	yes
PGS001886	serum albumin measurement	EFO_0004535	yes
PGS001887	anthropometric measurement	EFO_0004302	yes
PGS001888	apolipoprotein A 1 measurement	EFO_0004614	yes
PGS001889	apolipoprotein B measurement	EFO_0004615	yes
PGS001890	visual acuity measurement	EFO_0008385	yes
PGS001891	hearing disorder	MONDO_0021945	yes
PGS001892	birth weight	EFO_0004344	yes
PGS001893	calcium measurement	EFO_0004838	yes
PGS001894	celiac disease	EFO_0001060	yes
PGS001895	total cholesterol measurement	EFO_0004574	yes
PGS001896	hair colour measurement	EFO_0007822	yes
PGS001897	skin pigmentation	EFO_0003784	yes
PGS001898	depressive symptom measurement	EFO_0007006	yes
PGS001899	depressive symptom measurement	EFO_0007006	yes
PGS001900	diastolic blood pressure	EFO_0006336	yes
PGS001901	alcohol drinking	EFO_0004329	yes
PGS001902	P wave duration	EFO_0005094	yes
PGS001903	PP interval	EFO_0600085	yes
PGS001904	PR interval	EFO_0004462	yes
PGS001905	QT interval	EFO_0004682	yes
PGS001906	QT interval	EFO_0004682	yes
PGS001907	RR interval	EFO_0004831	yes
PGS001908	red blood cell distribution width	EFO_0005192	yes
PGS001909	erythrocyte count	EFO_0004305	yes
PGS001910	Cannabis use	EFO_0007585	yes
PGS001911	smoking status measurement	EFO_0006527	yes
PGS001912	age at first birth measurement	EFO_0009101	yes
PGS001913	menstrual cycle measurement	EFO_0007786	yes
PGS001914	testosterone measurement|female	EFO_0004908|PATO_0000383	yes
PGS001915	age at menarche	EFO_0004703	yes
PGS001916	fall	EFO_0009631	yes
PGS001917	body fat percentage	EFO_0007800	yes
PGS001918	forced expiratory volume	EFO_0004314	yes
PGS001919	intelligence	EFO_0004337	yes
PGS001920	worry measurement	EFO_0009589	yes
PGS001921	bone fracture	EFO_0003931	yes
PGS001922	vital capacity	EFO_0004312	yes
PGS001923	lifestyle measurement	EFO_0010724	yes
PGS001924	eye measurement	EFO_0004731	yes
PGS001925	hematocrit	EFO_0004348	yes
PGS001926	hemoglobin measurement	EFO_0004509	yes
PGS001927	grip strength measurement	EFO_0006941	yes
PGS001928	headache disorder	EFO_0009550	yes
PGS001929	body height	EFO_0004339	yes
PGS001930	Immature Reticulocyte Fraction Measurement	EFO_0009253	yes
PGS001931	household income	EFO_0009695	yes
PGS001932	insomnia	EFO_0004698	yes
PGS001933	low density lipoprotein cholesterol measurement	EFO_0004611	yes
PGS001934	alcohol consumption measurement	EFO_0007878	yes
PGS001935	health satisfaction measurement	EFO_0009724	yes
PGS001936	wellbeing measurement	EFO_0007869	yes
PGS001937	suntan	EFO_0004279	yes
PGS001938	age at first sexual intercourse measurement	EFO_0009749	yes
PGS001939	alkaline phosphatase measurement	EFO_0004533	yes
PGS001940	serum alanine aminotransferase measurement	EFO_0004735	yes
PGS001941	aspartate aminotransferase measurement	EFO_0004736	yes
PGS001942	bilirubin measurement	EFO_0004570	yes
PGS001943	body mass index	EFO_0004340	yes
PGS001944	creatinine clearance measurement	EFO_0007934	yes
PGS001945	creatinine measurement	EFO_0004518	yes
PGS001946	C-reactive protein measurement	EFO_0004458	yes
PGS001947	cystatin C measurement	EFO_0004617	yes
PGS001948	QRS duration	EFO_0005055	yes
PGS001949	eosinophil percentage of leukocytes	EFO_0007991	yes
PGS001950	lean body mass	EFO_0004995	yes
PGS001951	fat body mass	EFO_0005409	yes
PGS001952	glucose measurement	EFO_0004468	yes
PGS001953	HbA1c measurement	EFO_0004541	yes
PGS001954	high density lipoprotein cholesterol measurement	EFO_0004612	yes
PGS001955	heel bone mineral density	EFO_0009270	yes
PGS001956	calcaneal bone quantitative ultrasound measurement	EFO_0007772	yes
PGS001957	velocity of sound measurement	EFO_0005654	yes
PGS001958	hip circumference	EFO_0005093	yes
PGS001959	reticulocyte measurement	EFO_0010700	yes
PGS001960	IGF-1 measurement	EFO_0004627	yes
PGS001961	body composition measurement	EFO_0005106	yes
PGS001962	leukocyte count	EFO_0004308	yes
PGS001963	lipoprotein A measurement	EFO_0006925	yes
PGS001964	serum gamma-glutamyl transferase measurement	EFO_0004532	yes
PGS001965	lymphocyte count	EFO_0004587	yes
PGS001966	carotid artery intima media thickness	EFO_0007117	yes
PGS001967	urinary microalbumin measurement	EFO_0010967	yes
PGS001968	monocyte count	EFO_0005091	yes
PGS001969	neutrophil count	EFO_0004833	yes
PGS001970	platelet crit	EFO_0007985	yes
PGS001971	mean platelet volume	EFO_0004584	yes
PGS001972	platelet component distribution width	EFO_0007984	yes
PGS001973	platelet count	EFO_0004309	yes
PGS001974	urinary potassium measurement	EFO_0010952	yes
PGS001975	heart rate	EFO_0004326	yes
PGS001976	reticulocyte count	EFO_0007986	yes
PGS001977	sex hormone-binding globulin measurement	EFO_0004696	yes
PGS001978	sleep duration	EFO_0005271	yes
PGS001979	triglyceride measurement	EFO_0004530	yes
PGS001980	urea measurement	EFO_0011005	yes
PGS001981	ventricular rate measurement	EFO_0007928	yes
PGS001982	vitamin D measurement	EFO_0004631	yes
PGS001983	waist circumference	EFO_0004342	yes
PGS001984	whole body water mass	EFO_0009805	yes
PGS001985	visual acuity measurement	EFO_0008385	yes
PGS001986	lymphocyte percentage of leukocytes	EFO_0007993	yes
PGS001987	balding measurement	EFO_0007825	yes
PGS001988	testosterone measurement|male	EFO_0004908|PATO_0000384	yes
PGS001989	mean corpuscular hemoglobin	EFO_0004527	yes
PGS001990	mean corpuscular volume	EFO_0004526	yes
PGS001991	monocyte percentage of leukocytes	EFO_0007989	yes
PGS001992	chronotype measurement	EFO_0008328	yes
PGS001993	sun exposure measurement	EFO_0010729	yes
PGS001994	Myopia	HP_0000545	yes
PGS001995	narcolepsy	MONDO_0021107	yes
PGS001996	neuroticism measurement	EFO_0007660	yes
PGS001997	neutrophil percentage of leukocytes	EFO_0007990	yes
PGS001998	phosphate measurement	EFO_0010968	yes
PGS001999	lifestyle measurement	EFO_0010724	yes
PGS002000	health trait	EFO_0007652	yes
PGS002001	total blood protein measurement	EFO_0004536	yes
PGS002002	hair colour measurement	EFO_0007822	yes
PGS002003	mean reticulocyte volume	EFO_0010701	yes
PGS002004	health trait	EFO_0007652	yes
PGS002005	sitting height measurement	EFO_0011011	yes
PGS002006	snoring measurement	EFO_0008341	yes
PGS002007	sodium measurement	EFO_0009282	yes
PGS002008	hematological measurement	EFO_0004503	yes
PGS002009	systolic blood pressure	EFO_0006335	yes
PGS002010	urate measurement	EFO_0004531	yes
PGS002011	drinking behavior	EFO_0004315	yes
PGS002012	educational attainment	EFO_0011015	yes
PGS002013	colorectal cancer	EFO_0005842	yes
PGS002014	skin carcinoma	EFO_0009259	yes
PGS002015	breast carcinoma	EFO_0000305	yes
PGS002016	prostate carcinoma	EFO_0001663	yes
PGS002017	urinary bladder carcinoma	MONDO_0004986	yes
PGS002018	thyroid carcinoma	EFO_0002892	yes
PGS002019	benign colon neoplasm	MONDO_0002278	yes
PGS002020	benign digestive system neoplasm	MONDO_0000385	yes
PGS002021	uterine benign neoplasm	MONDO_0000632	yes
PGS002022	multinodular goiter|nontoxic goiter	MONDO_0000334|MONDO_0001658	yes
PGS002023	Thyrotoxicosis	EFO_0009190	yes
PGS002024	hypothyroidism	EFO_0004705	yes
PGS002025	type 1 diabetes mellitus	MONDO_0005147	yes
PGS002026	type 2 diabetes mellitus	MONDO_0005148	yes
PGS002027	diabetic retinopathy	EFO_0003770	yes
PGS002028	Hypoglycemia	HP_0001943	yes
PGS002029	Abnormal circulating lipid concentration	HP_0003119	yes
PGS002030	gout	EFO_0004274	yes
PGS002031	iron metabolism disease	MONDO_0002279	yes
PGS002032	Disorder of bilirubin metabolism and excretion	Orphanet_309816	yes
PGS002033	overnutrition|overweight body mass index status|obesity	MONDO_0003916|EFO_0005935|EFO_0001073	yes
PGS002034	congenital vitamin K-dependent coagulation factors deficiency	MONDO_0015722	yes
PGS002035	dementia	MONDO_0001627	yes
PGS002036	depressive disorder	MONDO_0002050	yes
PGS002037	nicotine dependence	EFO_0003768	yes
PGS002038	multiple sclerosis	MONDO_0005301	yes
PGS002039	peripheral nervous system disease	EFO_0009387	yes
PGS002040	retinal detachment	EFO_0005773	yes
PGS002041	age-related macular degeneration	EFO_0001365	yes
PGS002042	corneal dystrophy	MONDO_0018102	yes
PGS002043	glaucoma	MONDO_0005041	yes
PGS002044	cataract	MONDO_0005129	yes
PGS002045	eye disease|eye inflammation	EFO_0003966|EFO_0005752	yes
PGS002046	otosclerosis	EFO_0004213	yes
PGS002047	hypertension	EFO_0000537	yes
PGS002048	coronary atherosclerosis	MONDO_0021661	yes
PGS002049	cor pulmonale	MONDO_0004596	yes
PGS002050	atrial flutter|atrial fibrillation	EFO_0003911|EFO_0000275	yes
PGS002051	congestive heart failure	EFO_0000373	yes
PGS002052	occlusion precerebral artery	EFO_0009677	yes
PGS002053	cerebrovascular disorder	EFO_0003763	yes
PGS002054	Abdominal Aortic Aneurysm	EFO_0004214	yes
PGS002055	peripheral vascular disease	EFO_0003875	yes
PGS002056	Phlebitis|Thrombophlebitis	EFO_1001395|HP_0004418	yes
PGS002057	Varicose veins	HP_0002619	yes
PGS002058	hemorrhoid	EFO_0009552	yes
PGS002059	vascular disease	EFO_0004264	yes
PGS002060	Nasal polyposis	HP_0100582	yes
PGS002061	asthma	MONDO_0004979	yes
PGS002062	chronic obstructive pulmonary disease	EFO_0000341	yes
PGS002063	gastroesophageal reflux disease|esophagitis	EFO_0003948|MONDO_0001409	yes
PGS002064	disorder of appendix	EFO_0009542	yes
PGS002065	Inguinal hernia	HP_0000023	yes
PGS002066	ulcerative colitis	EFO_0000729	yes
PGS002067	celiac disease	EFO_0001060	yes
PGS002068	Colonic diverticula	HP_0002253	yes
PGS002069	digestive system disease	EFO_0000405	yes
PGS002070	anal polyp|polyp of rectum	MONDO_0060766|MONDO_0021398	yes
[truncated: 1,247 more rows]
