# Supplementary material for: A linear weighted combination of polygenic scores for a broad range of traits improves prediction of coronary heart disease
Source: Eur J Hum Genet. 2023 Sep 26;32(2):209–14. doi: 10.1038/s41431-023-01463-0 (PMC10853172; doi:10.1038/s41431-023-01463-0)
Supplement: Supplementary file 4 — Supplementary Table 7 [file 41431_2023_1463_MOESM4_ESM.xlsx]

## Sheet: Supplementary Table 7
Supplementary Table 7. Associations between PGS and CHD, 5% FDR. The models include age, sex, and 10 PCs as covariates.
pgs	efo_id	efo_label	estimate	std_error	p_value	p_fdr
PGS000001	EFO_0000305	breast carcinoma	-0.0406562	0.0270111	0.132281	0.373638
PGS000002	EFO_1000649	estrogen-receptor positive breast cancer	-0.0443302	0.0270225	0.100903	0.317765
PGS000003	EFO_1000650	estrogen-receptor negative breast cancer	-0.0115493	0.0269637	0.668411	0.869813
PGS000004	EFO_0000305	breast carcinoma	-0.0237147	0.0269902	0.379595	0.674812
PGS000005	EFO_1000649	estrogen-receptor positive breast cancer	-0.0244029	0.0270205	0.36646	0.664485
PGS000006	EFO_1000650	estrogen-receptor negative breast cancer	-0.0102787	0.0268996	0.702377	0.890258
PGS000007	EFO_0000305	breast carcinoma	-0.0407403	0.0270436	0.131948	0.373459
PGS000008	EFO_1000649	estrogen-receptor positive breast cancer	-0.043618	0.0270684	0.107093	0.32864
PGS000009	EFO_1000650	estrogen-receptor negative breast cancer	-0.0241655	0.0270405	0.371494	0.669217
PGS000010	EFO_0001645	coronary artery disease	0.226841	0.0271435	6.42759e-17	4.63079e-15
PGS000012	EFO_0001645	coronary artery disease	0.292481	0.0282003	3.34122e-25	6.61978e-23
PGS000014	MONDO_0005148	type 2 diabetes mellitus	0.273113	0.0278749	1.15068e-22	1.58593e-20
PGS000015	EFO_0000305	breast carcinoma	-0.0436191	0.0273829	0.111176	0.336163
PGS000016	EFO_0000275	atrial fibrillation	0.2037	0.0264779	1.43462e-14	7.96176e-13
PGS000017	EFO_0003767	inflammatory bowel disease	-0.0283716	0.0275356	0.302841	0.601878
PGS000021	MONDO_0005147	type 1 diabetes mellitus	0.0287901	0.0272898	0.291436	0.589944
PGS000022	MONDO_0005147	type 1 diabetes mellitus	-0.008337	0.0269778	0.757297	0.917399
PGS000023	MONDO_0005147	type 1 diabetes mellitus	-0.00247859	0.0272311	0.927476	0.979502
PGS000024	MONDO_0005147	type 1 diabetes mellitus	-0.00399804	0.0270322	0.882422	0.962587
PGS000025	MONDO_0004975	Alzheimer disease	0.0284959	0.0270637	0.292379	0.590393
PGS000026	MONDO_0004975	Alzheimer disease	0.00792049	0.0270053	0.769297	0.924898
PGS000027	EFO_0004340	body mass index	0.119831	0.0274702	1.28759e-05	0.000158204
PGS000028	EFO_0000305	breast carcinoma	-0.036989	0.0271659	0.173325	0.447064
PGS000029	EFO_0000305	breast carcinoma	-0.0448022	0.0272643	0.10033	0.316463
PGS000030	EFO_0001663	prostate carcinoma	0.00394049	0.0270832	0.884319	0.963917
PGS000031	MONDO_0005148	type 2 diabetes mellitus	0.0474471	0.0270905	0.0798713	0.273131
PGS000032	MONDO_0005148	type 2 diabetes mellitus	0.0316424	0.0269801	0.240873	0.535271
PGS000033	MONDO_0005148	type 2 diabetes mellitus	0.0375244	0.0269333	0.16355	0.431498
PGS000034	EFO_0004340	body mass index	0.0273862	0.0270301	0.310977	0.60771
PGS000035	EFO_0000275	atrial fibrillation	0.0501211	0.0269299	0.0627207	0.232816
PGS000036	MONDO_0005148	type 2 diabetes mellitus	0.12752	0.027865	4.73152e-06	6.4373e-05
PGS000037	MONDO_0004979	asthma	0.0127465	0.0269455	0.63618	0.851932
PGS000038	EFO_0000712	stroke	0.0851748	0.0271287	0.00169149	0.0123265
PGS000039	EFO_0000712|HP_0002140	stroke|Ischemic stroke	0.232356	0.0276776	4.65485e-17	3.4316e-15
PGS000040	EFO_0001060	celiac disease	-0.00537935	0.0270981	0.842643	0.953153
PGS000041	EFO_0001060	celiac disease	0.0110106	0.0272751	0.686443	0.88174
PGS000042	EFO_0001060	celiac disease	0.0163966	0.0277841	0.555094	0.80194
PGS000043	EFO_0004286	venous thromboembolism	0.0364351	0.0270005	0.177201	0.451912
PGS000044	EFO_0001663	prostate carcinoma	0.0175064	0.0270772	0.517932	0.776653
PGS000045	EFO_0000305	breast carcinoma	-0.0356659	0.0270292	0.18699	0.46674
PGS000046	EFO_1000649	estrogen-receptor positive breast cancer	-0.0414099	0.0270478	0.125772	0.365108
PGS000047	EFO_1000650	estrogen-receptor negative breast cancer	-0.00478855	0.0269255	0.858845	0.955672
PGS000048	EFO_0001075	ovarian carcinoma	0.0143244	0.0270758	0.596773	0.825649
PGS000049	EFO_0001663	prostate carcinoma	0.0242151	0.0272408	0.374043	0.670006
PGS000050	EFO_0000305	breast carcinoma	-0.0262369	0.027112	0.333182	0.63056
PGS000051	EFO_0000305	breast carcinoma	-0.0472337	0.0270564	0.0808545	0.276195
PGS000052	EFO_0000305	breast carcinoma	0.00334229	0.0270646	0.901716	0.971335
PGS000053	EFO_1001870	late-onset Alzheimers disease	0.0249389	0.0271044	0.357518	0.655463
PGS000054	EFO_1001870	late-onset Alzheimers disease	0.00216707	0.0269402	0.935887	0.983451
PGS000055	EFO_0005842	colorectal cancer	-0.00518023	0.026955	0.8476	0.954576
PGS000056	MONDO_0005180	Parkinson disease	-0.00130528	0.0270759	0.96155	0.987281
PGS000057	EFO_0001645	coronary artery disease	0.216109	0.0272098	1.98449e-15	1.18695e-13
PGS000058	EFO_0001645	coronary artery disease	0.348304	0.0277938	5.00736e-36	1.44303e-33
PGS000059	EFO_0001645	coronary artery disease	0.193169	0.0272252	1.29145e-12	5.18214e-11
PGS000060	EFO_0004612	high density lipoprotein cholesterol measurement	0.0478068	0.0272122	0.0789497	0.272329
PGS000061	EFO_0004611	low density lipoprotein cholesterol measurement	-0.0232278	0.0269133	0.388104	0.681224
PGS000062	EFO_0004574	total cholesterol measurement	-0.0272649	0.0269294	0.31132	0.60771
PGS000063	EFO_0004530	triglyceride measurement	-0.0656337	0.0271905	0.0157852	0.0805783
PGS000064	EFO_0004612	high density lipoprotein cholesterol measurement	-0.0856503	0.0270538	0.00154589	0.011423
PGS000065	EFO_0004611	low density lipoprotein cholesterol measurement	0.0877955	0.0273331	0.00131787	0.0100183
PGS000066	EFO_0004530	triglyceride measurement	0.107389	0.027004	6.98504e-05	0.00070743
PGS000067	EFO_0001663	prostate carcinoma	0.0353364	0.0269719	0.190155	0.471339
PGS000068	EFO_0001075	ovarian carcinoma	0.0179036	0.0269606	0.506649	0.768609
PGS000069	EFO_1001516	ovarian serous carcinoma	0.0176831	0.0269428	0.511618	0.771565
PGS000070	EFO_0000571	lung adenocarcinoma	-0.0561098	0.0270621	0.0381382	0.160993
PGS000071	MONDO_0004986	urinary bladder carcinoma	-0.0294456	0.0270047	0.275541	0.574082
PGS000072	EFO_0000305	breast carcinoma	-0.0161655	0.0269823	0.549095	0.796352
PGS000073	EFO_0001061	cervical carcinoma	-0.0311849	0.0273175	0.253632	0.548382
PGS000074	EFO_0005842	colorectal cancer	-0.0120261	0.0269003	0.654831	0.862071
PGS000075	EFO_1001512	endometrial carcinoma	-0.0198739	0.0270875	0.463136	0.735847
PGS000076	EFO_0000681	renal cell carcinoma	-0.00887262	0.0269958	0.742408	0.909825
PGS000077	EFO_0004289	lymphoid leukemia	-0.0433572	0.0270774	0.109325	0.333754
PGS000078	EFO_0001071	lung carcinoma	-0.0762894	0.027519	0.00556715	0.0343344
PGS000079	EFO_0000756	melanoma	0.00101693	0.0272906	0.970275	0.987281
PGS000080	EFO_0005952	non-Hodgkins lymphoma	0.0018426	0.0269418	0.945474	0.983451
PGS000081	EFO_0005570|EFO_0005577	oral cavity cancer|pharynx cancer	-0.0269882	0.0270848	0.319039	0.614637
PGS000082	EFO_0001075	ovarian carcinoma	0.0256194	0.0270908	0.344308	0.642789
PGS000083	EFO_0002618	pancreatic carcinoma	-0.00126953	0.0271118	0.962652	0.987281
PGS000084	EFO_0001663	prostate carcinoma	0.0364934	0.02701	0.17666	0.451259
PGS000086	EFO_0005088|EFO_1000566	testicular carcinoma|Testicular Germ Cell Tumor	-0.0353096	0.0269052	0.189395	0.470519
PGS000087	EFO_0002892	thyroid carcinoma	-0.00816999	0.0270607	0.762718	0.921196
PGS000088	EFO_0005090	basophil count	-0.0207981	0.0269549	0.440358	0.717335
PGS000089	EFO_0007992	basophil percentage of leukocytes	-0.0400154	0.0269281	0.137278	0.382399
PGS000090	EFO_0004842	eosinophil count	-0.00814072	0.0269757	0.76282	0.921196
PGS000091	EFO_0007991	eosinophil percentage of leukocytes	-0.00910634	0.0269344	0.735292	0.908679
PGS000092	EFO_0004348	hematocrit	0.0620319	0.0270851	0.0220064	0.105769
PGS000093	EFO_0004509	hemoglobin measurement	0.054635	0.0270628	0.0435054	0.177951
PGS000094	EFO_0007986	reticulocyte count	0.0427869	0.0269172	0.11193	0.33696
PGS000095	EFO_0007986	reticulocyte count	0.00796769	0.0268988	0.767069	0.924215
PGS000096	EFO_0007986	reticulocyte count	0.0139187	0.0269474	0.605496	0.83347
PGS000097	EFO_0004587	lymphocyte count	0.0370169	0.0270687	0.171463	0.444794
PGS000098	EFO_0007993	lymphocyte percentage of leukocytes	0.0208744	0.0270236	0.439847	0.717098
PGS000099	EFO_0004527	mean corpuscular hemoglobin	-0.0181096	0.0270264	0.502811	0.766428
PGS000100	EFO_0004528	mean corpuscular hemoglobin concentration	-0.00280941	0.026898	0.916815	0.977814
PGS000101	EFO_0004526	mean corpuscular volume	-0.00362131	0.0270662	0.893565	0.967749
PGS000102	EFO_0005091	monocyte count	0.0318388	0.0271441	0.240814	0.535271
PGS000103	EFO_0007989	monocyte percentage of leukocytes	0.0225895	0.0270581	0.403801	0.692292
PGS000104	EFO_0004584	mean platelet volume	0.0162189	0.0269741	0.547657	0.796352
PGS000105	EFO_0004833	neutrophil count	0.0454959	0.0272023	0.0944257	0.305991
PGS000106	EFO_0007990	neutrophil percentage of leukocytes	0.00657266	0.0270435	0.807974	0.936482
PGS000107	EFO_0007985	platelet crit	0.00847037	0.027156	0.755105	0.916337
PGS000108	EFO_0007984	platelet component distribution width	0.0251802	0.027049	0.351899	0.651208
PGS000109	EFO_0004309	platelet count	-0.0210697	0.0271229	0.437263	0.715603
PGS000110	EFO_0004305	erythrocyte count	0.0713314	0.0271765	0.00867149	0.0495823
PGS000111	EFO_0007986	reticulocyte count	0.0451778	0.0269825	0.0940644	0.30589
PGS000112	EFO_0007986	reticulocyte count	0.0335124	0.0269831	0.214244	0.504197
PGS000113	EFO_0004308	leukocyte count	0.0377085	0.0271717	0.165202	0.433878
PGS000114	EFO_0002609	juvenile idiopathic arthritis	0.00146662	0.027153	0.956925	0.987281
PGS000115	EFO_0004611	low density lipoprotein cholesterol measurement	0.0442226	0.0269745	0.101125	0.317765
PGS000116	EFO_0001645	coronary artery disease	-0.455595	0.0285672	2.93439e-57	1.32886e-54
PGS000117	EFO_0000319	cardiovascular disease	-0.502287	0.0287811	3.32686e-68	1.75769e-65
PGS000118	EFO_0000756	melanoma	0.013058	0.0269614	0.628157	0.846983
PGS000119	EFO_0004193	basal cell carcinoma	-0.0268164	0.0275072	0.329618	0.626867
PGS000120	EFO_0000707	squamous cell carcinoma	-0.017509	0.0277253	0.527702	0.782369
PGS000121	EFO_0003923	bone density	-0.00705799	0.0269729	0.793576	0.930647
PGS000122	EFO_0003923	bone density	0.00387599	0.0269806	0.88577	0.963917
PGS000123	MONDO_0005180	Parkinson disease	-0.0184235	0.0272017	0.498221	0.763015
PGS000124	EFO_0004695	intraocular pressure measurement	0.035294	0.0271659	0.193875	0.475684
PGS000125	MONDO_0005148	type 2 diabetes mellitus	0.0566131	0.0271488	0.037043	0.157831
PGS000126	EFO_0004531	urate measurement	-0.0170327	0.0269374	0.527186	0.782369
PGS000127	EFO_0004541	HbA1c measurement	0.0368489	0.0271722	0.17506	0.448557
PGS000128	EFO_0004541	HbA1c measurement	-0.0366976	0.0269854	0.173859	0.44769
PGS000129	EFO_0004541	HbA1c measurement	0.0167717	0.0269617	0.533904	0.785818
PGS000130	EFO_0004541	HbA1c measurement	0.0332831	0.0270416	0.218393	0.507183
PGS000131	EFO_0004541	HbA1c measurement	0.0157301	0.0269554	0.559517	0.80402
PGS000132	EFO_0004541	HbA1c measurement	0.0136965	0.0270543	0.612675	0.838063
PGS000133	MONDO_0005090	schizophrenia	-0.0845169	0.0305481	0.00566292	0.0348572
PGS000134	MONDO_0005090	schizophrenia	-0.0655361	0.0308043	0.0333784	0.146302
PGS000135	MONDO_0005090	schizophrenia	-0.0891901	0.0335471	0.00784542	0.0458856
PGS000136	MONDO_0005090	schizophrenia	-0.0774161	0.0329022	0.0186268	0.0924054
PGS000137	MONDO_0005041	glaucoma	0.0242474	0.0270058	0.369261	0.667746
PGS000138	MONDO_0002009	major depressive disorder	0.0695822	0.0271296	0.0103234	0.0570125
PGS000139	MONDO_0002009|EFO_0010246	major depressive disorder|recurrent	0.0559127	0.0271641	0.0395582	0.166312
PGS000140	EFO_0009820|MONDO_0002050	seeing a general practitioner for nerves, anxiety, tension or depression, self-reported|depressive disorder	0.0335094	0.0271284	0.21675	0.505218
PGS000141	EFO_0009821|MONDO_0002050	seeing a psychiatrist for nerves, anxiety, tension or depression, self-reported|depressive disorder	-0.0132317	0.0272126	0.626801	0.846595
PGS000142	EFO_0009820|EFO_0009821|MONDO_0002050	seeing a general practitioner for nerves, anxiety, tension or depression, self-reported|seeing a psychiatrist for nerves, anxiety, tension or depression, self-reported|depressive disorder	0.0480797	0.0270426	0.0754166	0.264458
PGS000143	EFO_0009820	seeing a general practitioner for nerves, anxiety, tension or depression, self-reported	-0.0088851	0.0270436	0.742498	0.909825
PGS000144	EFO_0009799|EFO_0007006	self-reported trait|depressive symptom measurement	-0.0192969	0.027158	0.477368	0.749171
PGS000145	MONDO_0002009	major depressive disorder	0.00561936	0.0268946	0.834495	0.951565
PGS000146	EFO_0005842	colorectal cancer	-0.034528	0.0269557	0.200224	0.484142
PGS000147	EFO_0005842	colorectal cancer	-0.0377688	0.027113	0.163615	0.431498
PGS000148	EFO_0005842	colorectal cancer	-0.0111272	0.0271123	0.681505	0.877855
PGS000149	EFO_0005842	colorectal cancer	-0.0118311	0.0270765	0.662147	0.867
PGS000150	EFO_0005842	colorectal cancer	-0.0253989	0.0269301	0.345609	0.644081
PGS000151	EFO_0005842	colorectal cancer	-0.0176424	0.0271024	0.515077	0.773836
PGS000152	MONDO_0004986	urinary bladder carcinoma	-0.0204825	0.0269783	0.447722	0.722646
PGS000153	EFO_0000305	breast carcinoma	-0.0401832	0.0270497	0.137403	0.382412
PGS000154	EFO_0005842	colorectal cancer	-0.0135768	0.027019	0.615324	0.838745
PGS000155	EFO_0005543	glioma	-0.0213341	0.0271479	0.431956	0.70985
PGS000156	EFO_0001071	lung carcinoma	-0.0418048	0.0270902	0.122789	0.358523
PGS000157	EFO_0000756	melanoma	0.0428009	0.027112	0.114411	0.341832
PGS000158	EFO_0001075	ovarian carcinoma	0.0289761	0.0270707	0.284446	0.584493
PGS000159	EFO_0002618	pancreatic carcinoma	-0.00411841	0.026921	0.878413	0.96195
PGS000160	EFO_0001663	prostate carcinoma	0.00753037	0.0270874	0.78101	0.924898
PGS000161	EFO_0002890	renal carcinoma	-0.0359657	0.0271282	0.184915	0.463385
PGS000162	EFO_0002892	thyroid carcinoma	-0.0342081	0.0270504	0.206013	0.493249
PGS000163	EFO_0005090	basophil count	-0.0285627	0.0270258	0.290571	0.589721
PGS000164	EFO_0007992	basophil percentage of leukocytes	-0.0173666	0.0270226	0.52044	0.777723
PGS000165	EFO_0004842	eosinophil count	0.00358358	0.0270272	0.894516	0.967787
PGS000166	EFO_0007991	eosinophil percentage of leukocytes	-0.00372809	0.0270163	0.890245	0.965473
PGS000167	EFO_0004348	hematocrit	0.0111771	0.026985	0.678731	0.877121
PGS000168	EFO_0004509	hemoglobin measurement	0.0120643	0.0270098	0.65512	0.862071
PGS000169	EFO_0007986	reticulocyte count	0.0124141	0.0270089	0.645782	0.85663
PGS000170	EFO_0007986	reticulocyte count	0.000715214	0.0270282	0.978889	0.992033
PGS000171	EFO_0007986	reticulocyte count	-0.0276786	0.0271076	0.307224	0.60566
PGS000172	EFO_0004587	lymphocyte count	0.0193735	0.0271523	0.47553	0.748848
PGS000173	EFO_0007993	lymphocyte percentage of leukocytes	0.00119114	0.0270251	0.964844	0.987281
PGS000174	EFO_0004527	mean corpuscular hemoglobin	-0.0484254	0.0271752	0.0747536	0.262424
PGS000175	EFO_0004528	mean corpuscular hemoglobin concentration	-0.0142296	0.0270081	0.59829	0.826396
PGS000176	EFO_0004526	mean corpuscular volume	-0.0322784	0.0270761	0.233208	0.5283
PGS000177	EFO_0005091	monocyte count	0.0195875	0.0269977	0.46813	0.741615
PGS000178	EFO_0007989	monocyte percentage of leukocytes	0.0274092	0.0269038	0.308304	0.605905
PGS000179	EFO_0004584	mean platelet volume	0.0158524	0.0270257	0.557495	0.802935
PGS000180	EFO_0010701	mean reticulocyte volume	-0.0223425	0.0270545	0.408899	0.693841
PGS000181	EFO_0004526	mean corpuscular volume	-0.0335521	0.0271547	0.216612	0.505218
PGS000182	EFO_0004833	neutrophil count	0.0111009	0.0270337	0.681342	0.877855
PGS000183	EFO_0007990	neutrophil percentage of leukocytes	0.0146398	0.0268619	0.585751	0.822609
PGS000184	EFO_0007985	platelet crit	-0.0146119	0.0272287	0.591519	0.824589
PGS000185	EFO_0007984	platelet component distribution width	0.0279657	0.0270122	0.30053	0.600302
PGS000186	EFO_0004309	platelet count	-0.0237026	0.0271149	0.382034	0.676185
PGS000187	EFO_0004305	erythrocyte count	0.0585913	0.0270872	0.0305365	0.136339
PGS000188	EFO_0005192	red blood cell distribution width	-0.00195662	0.0268867	0.941987	0.983451
PGS000189	EFO_0007986	reticulocyte count	0.00343272	0.0269665	0.898706	0.970568
PGS000190	EFO_0007986	reticulocyte count	0.00049966	0.0269322	0.985198	0.994072
PGS000191	EFO_0004308	leukocyte count	0.0121172	0.0272353	0.656385	0.862421
PGS000192	EFO_0004612|EFO_0004611	high density lipoprotein cholesterol measurement|low density lipoprotein cholesterol measurement	0.0290047	0.0268478	0.279991	0.578999
PGS000193	MONDO_0002009	major depressive disorder	0.0512818	0.0271396	0.0588175	0.223831
PGS000194	EFO_0009459	ACPA-positive rheumatoid arthritis	-0.00508677	0.0269675	0.850386	0.954576
PGS000195	EFO_0009460	ACPA-negative rheumatoid arthritis	-0.00508677	0.0269675	0.850386	0.954576
PGS000196	MONDO_0007915	systemic lupus erythematosus	0.0132643	0.0270421	0.623777	0.844186
PGS000197	EFO_0000706	spondyloarthropathy	-0.00560935	0.0270499	0.83572	0.952507
PGS000198	EFO_0003778	psoriatic arthritis	-0.000866833	0.0270325	0.974419	0.98939
PGS000199	EFO_0004274	gout	-0.0276887	0.0269921	0.304981	0.604325
PGS000200	EFO_0001645	coronary artery disease	0.186701	0.0273121	8.1533e-12	2.93704e-10
PGS000201	EFO_0007835	alcohol dependence measurement	0.0190855	0.0271598	0.482234	0.751934
PGS000202	EFO_0007835	alcohol dependence measurement	0.022555	0.0274296	0.410915	0.69472
PGS000203	EFO_0007878	alcohol consumption measurement	0.00453708	0.0270091	0.866597	0.956515
PGS000204	EFO_0007878	alcohol consumption measurement	0.00693202	0.0270169	0.797502	0.932398
PGS000205	EFO_0008579	risk-taking behaviour	0.0103911	0.027259	0.703056	0.890511
PGS000206	EFO_0008579	risk-taking behaviour	0.0107978	0.0272487	0.691907	0.883885
PGS000207	EFO_0002892	thyroid carcinoma	-0.0152691	0.0271807	0.574277	0.816715
PGS000208	EFO_0002892	thyroid carcinoma	-0.0110843	0.0271759	0.683366	0.879169
PGS000209	EFO_0002892	thyroid carcinoma	-0.0150323	0.0271736	0.580129	0.821193
PGS000210	EFO_0004713	FEV/FEC ratio	-0.0179386	0.0270315	0.506934	0.768609
PGS000211	MONDO_0005180	Parkinson disease	-0.021444	0.0271374	0.42941	0.707133
PGS000212	MONDO_0021116	luminal A breast carcinoma	-0.0186529	0.0271335	0.491799	0.759748
PGS000213	EFO_0009780	HER2 negative breast carcinoma	0.00106118	0.0270618	0.96872	0.987281
PGS000214	MONDO_0021115	luminal B breast carcinoma	0.00637195	0.0270231	0.813591	0.938531
PGS000215	EFO_1000294	HER2 Positive Breast Carcinoma	0.00775901	0.0269854	0.77371	0.924898
PGS000216	EFO_0005537	triple-negative breast cancer	-0.000994326	0.026842	0.97045	0.987281
PGS000217	EFO_0007937	blood protein measurement	-0.027073	0.0272734	0.320878	0.615728
PGS000218	EFO_0007937	blood protein measurement	0.040466	0.0272589	0.137675	0.382833
PGS000219	EFO_0007937	blood protein measurement	-0.0208072	0.0315323	0.509338	0.769591
PGS000220	EFO_0007937	blood protein measurement	0.0221827	0.0271033	0.4131	0.697125
PGS000221	EFO_0007937	blood protein measurement	-0.0344671	0.0271379	0.204059	0.490622
PGS000222	EFO_0007937	blood protein measurement	-0.0134463	0.0271077	0.619873	0.841541
PGS000223	EFO_0007937	blood protein measurement	0.0138237	0.0276141	0.616651	0.838963
PGS000224	EFO_0007937	blood protein measurement	0.00502481	0.0280087	0.857622	0.955672
PGS000225	EFO_0007937	blood protein measurement	0.012997	0.0281075	0.643791	0.855558
PGS000226	EFO_0007937	blood protein measurement	0.017861	0.0271167	0.510106	0.770017
PGS000227	EFO_0007937	blood protein measurement	0.0285701	0.0270334	0.290582	0.589721
PGS000228	EFO_0007937	blood protein measurement	0.0413128	0.0271245	0.127739	0.36893
PGS000229	EFO_0007937	blood protein measurement	-0.000479129	0.0273834	0.98604	0.994072
PGS000230	EFO_0007937	blood protein measurement	0.0332231	0.0271351	0.220817	0.51057
PGS000231	EFO_0007937	blood protein measurement	0.0103886	0.0271473	0.70196	0.890085
PGS000232	EFO_0007937	blood protein measurement	0.011152	0.027192	0.681717	0.877855
PGS000233	EFO_0007937	blood protein measurement	0.0200877	0.02908	0.489709	0.757627
PGS000234	EFO_0007937	blood protein measurement	0.0562868	0.0275891	0.041332	0.171495
PGS000235	EFO_0007937	blood protein measurement	0.0116487	0.0288137	0.686009	0.88174
PGS000236	EFO_0007937	blood protein measurement	-0.00780275	0.0276906	0.77811	0.924898
PGS000237	EFO_0007937	blood protein measurement	0.00972817	0.0273104	0.721686	0.900332
PGS000238	EFO_0007937	blood protein measurement	-0.011461	0.0273439	0.675113	0.874513
PGS000239	EFO_0007937	blood protein measurement	-0.0057156	0.030284	0.850302	0.954576
PGS000240	EFO_0007937	blood protein measurement	-0.042717	0.0270289	0.114011	0.340959
PGS000241	EFO_0007937	blood protein measurement	0.0103913	0.0270469	0.700834	0.889159
PGS000242	EFO_0007937	blood protein measurement	-0.0178324	0.0269926	0.508844	0.769591
PGS000243	EFO_0007937	blood protein measurement	-0.009746	0.0282616	0.730207	0.904255
PGS000244	EFO_0007937	blood protein measurement	-0.00460796	0.0273519	0.866214	0.956515
PGS000245	EFO_0007937	blood protein measurement	0.00716609	0.0274617	0.794132	0.930647
PGS000246	EFO_0007937	blood protein measurement	0.0233662	0.0272323	0.390875	0.684313
PGS000247	EFO_0007937	blood protein measurement	-0.00122222	0.0312378	0.96879	0.987281
PGS000248	EFO_0007937	blood protein measurement	0.0307586	0.0271453	0.257169	0.552807
PGS000249	EFO_0007937	blood protein measurement	0.0691938	0.0273316	0.011353	0.0619434
PGS000250	EFO_0007937	blood protein measurement	0.0351497	0.027415	0.199795	0.484065
PGS000251	EFO_0007937	blood protein measurement	0.0214638	0.0273004	0.431746	0.70985
PGS000252	EFO_0007937	blood protein measurement	-0.00153319	0.0272096	0.955065	0.987235
PGS000253	EFO_0007937	blood protein measurement	-0.0221237	0.0271785	0.415636	0.697125
PGS000254	EFO_0007937	blood protein measurement	0.0448176	0.027249	0.100024	0.316126
PGS000255	EFO_0007937	blood protein measurement	0.0321542	0.0276116	0.244215	0.538585
PGS000256	EFO_0007937	blood protein measurement	-0.0209552	0.0270471	0.438477	0.716339
PGS000257	EFO_0007937	blood protein measurement	0.0104509	0.0269899	0.698597	0.887346
PGS000258	EFO_0007937	blood protein measurement	0.0522084	0.0270822	0.0538828	0.209068
PGS000259	EFO_0007937	blood protein measurement	-0.00933903	0.0282212	0.740703	0.909724
PGS000260	EFO_0007937	blood protein measurement	0.0199784	0.0272553	0.463553	0.735847
PGS000261	EFO_0007937	blood protein measurement	0.0185974	0.0271053	0.492641	0.760222
PGS000262	EFO_0007937	blood protein measurement	0.0178195	0.0273742	0.515074	0.773836
PGS000263	EFO_0007937	blood protein measurement	-0.00628132	0.0271891	0.817296	0.939728
PGS000264	EFO_0007937	blood protein measurement	-0.00442914	0.0270592	0.86998	0.957334
PGS000265	EFO_0007937	blood protein measurement	0.0320175	0.0272264	0.239605	0.534894
PGS000266	EFO_0007937	blood protein measurement	-0.0220147	0.0269626	0.414219	0.697125
PGS000267	EFO_0007937	blood protein measurement	0.0197338	0.0284465	0.48786	0.756242
PGS000268	EFO_0007937	blood protein measurement	0.00304061	0.0272125	0.911033	0.975667
PGS000269	EFO_0007937	blood protein measurement	0.0421421	0.027061	0.119398	0.353072
PGS000270	EFO_0007937	blood protein measurement	0.00230715	0.0326175	0.94361	0.983451
PGS000271	EFO_0007937	blood protein measurement	0.000602731	0.0270707	0.982236	0.99298
PGS000272	EFO_0007937	blood protein measurement	0.0258915	0.0274957	0.346369	0.645118
PGS000273	EFO_0007937	blood protein measurement	0.0039212	0.0273804	0.886123	0.96397
PGS000274	EFO_0007937	blood protein measurement	0.0170382	0.0279467	0.542081	0.793584
PGS000275	EFO_0007937	blood protein measurement	0.0289126	0.02803	0.302313	0.60159
PGS000276	EFO_0007937	blood protein measurement	-0.0065496	0.0284167	0.817715	0.939869
PGS000277	EFO_0007937	blood protein measurement	-0.0325856	0.0290391	0.261809	0.558503
PGS000278	EFO_0007937	blood protein measurement	0.0284842	0.0271774	0.2946	0.593319
PGS000279	EFO_0007937	blood protein measurement	0.00600505	0.0271415	0.824898	0.94504
PGS000280	EFO_0007937	blood protein measurement	0.0105199	0.027057	0.69742	0.887346
PGS000281	EFO_0007937	blood protein measurement	0.0414601	0.0275847	0.132836	0.373638
PGS000282	EFO_0007937	blood protein measurement	-0.0537849	0.028003	0.0547721	0.211226
PGS000283	EFO_0007937	blood protein measurement	-0.00894984	0.027777	0.747299	0.911211
PGS000284	EFO_0007937	blood protein measurement	0.0169395	0.0272735	0.534535	0.78586
PGS000285	EFO_0007937	blood protein measurement	0.011727	0.0286011	0.681791	0.877855
PGS000286	EFO_0007937	blood protein measurement	0.0469647	0.0277431	0.0904853	0.298169
PGS000287	EFO_0007937	blood protein measurement	-0.00136864	0.0274331	0.96021	0.987281
PGS000288	EFO_0007937	blood protein measurement	0.00204358	0.027149	0.939998	0.983451
PGS000289	EFO_0007937	blood protein measurement	0.022584	0.0273206	0.408447	0.693841
PGS000290	EFO_0007937	blood protein measurement	0.0107362	0.0269195	0.690021	0.882528
PGS000291	EFO_0007937	blood protein measurement	0.00423783	0.0272016	0.876196	0.960755
PGS000292	EFO_0007937	blood protein measurement	-0.0206748	0.0297353	0.48687	0.755078
PGS000293	EFO_0007937	blood protein measurement	0.00390653	0.0271209	0.885468	0.963917
PGS000294	EFO_0007937	blood protein measurement	0.0439774	0.0277195	0.112622	0.337759
PGS000295	EFO_0007937	blood protein measurement	0.00721192	0.0271743	0.790706	0.929537
PGS000296	EFO_0001645	coronary artery disease	0.555948	0.0290611	1.41315e-81	2.23985e-78
PGS000297	EFO_0004339	body height	-0.0639182	0.027268	0.0190746	0.0941847
PGS000298	EFO_0004340	body mass index	0.0998928	0.0270285	0.000219171	0.00200222
PGS000299	EFO_0007788	BMI-adjusted waist-hip ratio	0.0962958	0.0271456	0.000389079	0.00338205
PGS000300	EFO_0004351	resting heart rate	-0.0373428	0.0268986	0.165052	0.433842
PGS000301	EFO_0006335	systolic blood pressure	0.112022	0.0274689	4.53977e-05	0.000486185
PGS000302	EFO_0006336	diastolic blood pressure	0.0728855	0.0273819	0.00777224	0.0455416
PGS000303	EFO_0005208	glomerular filtration rate	-0.0149822	0.0269996	0.578959	0.82043
PGS000304	EFO_0004541	HbA1c measurement	0.0693279	0.0273251	0.0111757	0.061081
PGS000305	EFO_0004465	fasting blood glucose measurement	0.0620595	0.0269111	0.0211054	0.102614
PGS000306	EFO_0008036	BMI-adjusted fasting blood glucose measurement	0.0317648	0.027062	0.240484	0.535271
PGS000307	EFO_0004466	fasting blood insulin measurement	0.0554149	0.0269618	0.0398491	0.166871
PGS000308	EFO_0008037	BMI-adjusted fasting blood insulin measurement	0.0275997	0.0269923	0.306542	0.60469
PGS000309	EFO_0004612	high density lipoprotein cholesterol measurement	-0.0868803	0.0271041	0.00134859	0.0101786
PGS000310	EFO_0004611	low density lipoprotein cholesterol measurement	0.0680917	0.0273069	0.0126465	0.0676046
PGS000311	EFO_0004574	total cholesterol measurement	0.0540306	0.0272112	0.0470781	0.188927
PGS000312	EFO_0004530	triglyceride measurement	0.0975974	0.0270056	0.000301548	0.00267762
PGS000313	EFO_0006925	lipoprotein A measurement	0.110879	0.0265637	2.99213e-05	0.000337547
PGS000314	EFO_0004458	C-reactive protein measurement	0.0146177	0.0268958	0.586788	0.822996
PGS000315	EFO_0004579	serum IgE measurement	0.0390939	0.0271965	0.150588	0.407654
PGS000316	EFO_0001060	celiac disease	0.0032293	0.0270164	0.904855	0.973015
PGS000317	EFO_0000305	breast carcinoma	0.00863648	0.0270377	0.749406	0.911634
PGS000318	EFO_0005056|PATO_0000383	age at death|female	0.0380254	0.0268479	0.15668	0.419844
PGS000319	EFO_0005056|PATO_0000384	age at death|male	0.2239	0.0274786	3.6948e-16	2.39031e-14
PGS000320	EFO_0004340	body mass index	0.107503	0.0278223	0.000111591	0.00107195
PGS000321	EFO_0004908	testosterone measurement	-0.0297967	0.0270487	0.270638	0.569212
PGS000322	EFO_0004908|PATO_0000383	testosterone measurement|female	0.0154856	0.0270575	0.567105	0.810515
PGS000323	EFO_0004908|PATO_0000384	testosterone measurement|male	-0.055912	0.026956	0.038061	0.160993
PGS000324	EFO_0009732	enthesitis-related juvenile idiopathic arthritis	0.0142862	0.0267772	0.593673	0.82469
PGS000325	EFO_1002019	oligoarticular juvenile idiopathic arthritis	-0.0162699	0.0274296	0.553081	0.800213
PGS000326	EFO_1002020	polyarticular juvenile idiopathic arthritis, rheumatoid factor negative	0.000230026	0.0271796	0.993247	0.996391
PGS000327	EFO_0003756	autism spectrum disorder	-0.00530014	0.0273134	0.846138	0.953629
PGS000328	MONDO_0007915	systemic lupus erythematosus	0.0358872	0.0269171	0.182449	0.459382
PGS000329	EFO_0001645	coronary artery disease	0.394601	0.0278745	1.70718e-45	5.41177e-43
PGS000330	MONDO_0005148	type 2 diabetes mellitus	0.186141	0.0279961	2.95437e-11	9.85828e-10
PGS000331	EFO_0000275	atrial fibrillation	0.162127	0.026759	1.37158e-09	3.71617e-08
PGS000332	EFO_0000305	breast carcinoma	-0.0647228	0.028132	0.0214093	0.103476
PGS000333	EFO_0001663	prostate carcinoma	0.0379779	0.0271387	0.161692	0.430103
PGS000334	EFO_1001870	late-onset Alzheimers disease	-0.0064106	0.0271008	0.813009	0.938531
PGS000335	EFO_0000305	breast carcinoma	-0.0462473	0.0277804	0.095963	0.307898
PGS000336	EFO_0008328	chronotype measurement	0.0442658	0.0269944	0.101044	0.317765
PGS000337	EFO_0001645	coronary artery disease	0.550125	0.0292368	5.56428e-79	4.4097e-76
PGS000338	EFO_0000275	atrial fibrillation	0.0178457	0.0269374	0.507659	0.768945
PGS000339	EFO_0000389	cutaneous melanoma	0.00791948	0.0269209	0.768623	0.924681
PGS000341	EFO_0000717	systemic scleroderma	0.0317166	0.0271897	0.243415	0.538585
PGS000342	EFO_0003778	psoriatic arthritis	0.053541	0.0269329	0.0468185	0.188823
PGS000344	EFO_0000305	breast carcinoma	0.00220864	0.0270057	0.934818	0.983451
PGS000345	EFO_0000305	breast carcinoma	-0.0025541	0.0270039	0.924646	0.979502
PGS000346	EFO_1000650	estrogen-receptor negative breast cancer	0.00716836	0.0269369	0.790149	0.929537
PGS000347	EFO_1000649	estrogen-receptor positive breast cancer	0.00286722	0.0270327	0.915531	0.977814
PGS000350	EFO_0004190	open-angle glaucoma	0.0207396	0.027036	0.443015	0.720184
PGS000353	MONDO_0004992	cancer	-0.0419388	0.0271125	0.121901	0.357472
PGS000354	MONDO_0004992	cancer	-0.0513197	0.0272677	0.0598267	0.226313
PGS000355	MONDO_0004992	cancer	-0.0472716	0.0271491	0.0816512	0.277719
PGS000356	MONDO_0004992	cancer	-0.0366917	0.0273208	0.179273	0.45573
PGS000357	EFO_0005570	oral cavity cancer	0.0305279	0.0270154	0.258469	0.553733
PGS000358	EFO_0005570	oral cavity cancer	0.00244433	0.026958	0.927753	0.979502
PGS000359	EFO_0003871	tongue neoplasm	0.0178172	0.027039	0.50993	0.770017
PGS000360	EFO_1000354	Malignant Laryngeal Neoplasm	0.0475664	0.0269239	0.0772788	0.267439
PGS000361	EFO_1000354	Malignant Laryngeal Neoplasm	0.0473623	0.0270111	0.079527	0.273131
PGS000362	EFO_1000354	Malignant Laryngeal Neoplasm	0.0331014	0.0271005	0.221922	0.512376
PGS000363	MONDO_0007576	esophageal cancer	-0.00193869	0.0270565	0.942878	0.983451
PGS000364	MONDO_0007576	esophageal cancer	0.00058806	0.027031	0.982643	0.99298
PGS000365	MONDO_0007576	esophageal cancer	0.0497956	0.0270409	0.0655495	0.239116
PGS000366	MONDO_0007576	esophageal cancer	0.0224662	0.0271004	0.407105	0.693841
PGS000367	EFO_0005842	colorectal cancer	-0.0229222	0.0269807	0.39556	0.687008
PGS000368	EFO_0005842	colorectal cancer	-0.0229222	0.0269807	0.39556	0.687008
PGS000369	EFO_0005842	colorectal cancer	-0.0175013	0.0269921	0.516736	0.775961
PGS000370	EFO_0005842	colorectal cancer	-0.0182639	0.0269731	0.498333	0.763015
PGS000371	EFO_0005842	colorectal cancer	-0.0137456	0.026956	0.610104	0.837078
PGS000372	EFO_0005842	colorectal cancer	-0.0137223	0.0269764	0.610979	0.837078
PGS000373	EFO_0005842	colorectal cancer	-0.0189377	0.0270197	0.483375	0.752973
PGS000374	EFO_0005842	colorectal cancer	0.00441367	0.0269815	0.870061	0.957334
PGS000375	EFO_0005842	colorectal cancer	-0.0105071	0.0269702	0.696846	0.887346
PGS000376	EFO_1001950	colon carcinoma	-0.00669589	0.0269948	0.804101	0.934727
PGS000377	EFO_1001950	colon carcinoma	0.0206849	0.0270328	0.444164	0.720572
PGS000378	EFO_1001950	colon carcinoma	-0.00664327	0.0270838	0.806235	0.935835
PGS000379	EFO_1001950	colon carcinoma	0.0121808	0.0270698	0.652727	0.860426
PGS000380	EFO_1001950	colon carcinoma	-0.0161687	0.0269624	0.548723	0.796352
PGS000381	EFO_1001950	colon carcinoma	0.0173765	0.0270965	0.521339	0.777723
PGS000382	EFO_1001950	colon carcinoma	0.00544521	0.0269796	0.840052	0.953101
PGS000383	EFO_1000657|MONDO_0002423	rectum cancer|rectosigmoid junction neoplasm	0.0213567	0.0269081	0.427377	0.704882
PGS000384	EFO_1000657|MONDO_0002423	rectum cancer|rectosigmoid junction neoplasm	0.0217485	0.0268938	0.418699	0.698826
PGS000385	EFO_0002618	pancreatic carcinoma	-0.00837824	0.0271013	0.757211	0.917399
PGS000386	EFO_0002618	pancreatic carcinoma	-0.0136705	0.0270035	0.612683	0.838063
PGS000387	MONDO_0000376	respiratory system cancer	-0.0195939	0.026963	0.467414	0.741222
PGS000388	MONDO_0001672|MONDO_0008903|MONDO_0001407	bronchus cancer|lung cancer|tracheal cancer	0.0459487	0.0271794	0.0909183	0.299284
PGS000389	MONDO_0001672|MONDO_0008903|MONDO_0001407	bronchus cancer|lung cancer|tracheal cancer	-0.0259827	0.0270509	0.336799	0.633999
PGS000390	MONDO_0001672|MONDO_0008903|MONDO_0001407	bronchus cancer|lung cancer|tracheal cancer	-0.0259827	0.0270509	0.336799	0.633999
PGS000391	MONDO_0001672|MONDO_0008903|MONDO_0001407	bronchus cancer|lung cancer|tracheal cancer	-0.0324566	0.027	0.229327	0.522622
PGS000392	MONDO_0001672|MONDO_0008903|MONDO_0001407	bronchus cancer|lung cancer|tracheal cancer	-0.0236468	0.0270448	0.381923	0.676185
PGS000393	MONDO_0001672|MONDO_0008903|MONDO_0001407	bronchus cancer|lung cancer|tracheal cancer	0.0444659	0.0272612	0.102868	0.320641
PGS000394	MONDO_0001672|MONDO_0008903|MONDO_0001407	bronchus cancer|lung cancer|tracheal cancer	0.0444659	0.0272612	0.102868	0.320641
PGS000395	MONDO_0001672|MONDO_0008903|MONDO_0001407	bronchus cancer|lung cancer|tracheal cancer	0.0140168	0.0269943	0.603586	0.832385
PGS000396	MONDO_0001672|MONDO_0008903|MONDO_0001407	bronchus cancer|lung cancer|tracheal cancer	-0.00947636	0.0270676	0.726264	0.902845
PGS000397	MONDO_0001672|MONDO_0008903|MONDO_0001407	bronchus cancer|lung cancer|tracheal cancer	-0.00797944	0.0269769	0.767392	0.924253
PGS000398	EFO_0009259	skin carcinoma	0.00133853	0.0269165	0.960338	0.987281
PGS000399	EFO_0009259	skin carcinoma	0.0332432	0.0267024	0.21315	0.501996
PGS000400	EFO_0009259	skin carcinoma	-0.0369764	0.0272154	0.174255	0.448004
PGS000401	EFO_0009259	skin carcinoma	-0.0405122	0.0274642	0.140189	0.38846
PGS000402	EFO_0009259	skin carcinoma	-0.0186253	0.0272657	0.494543	0.761117
PGS000403	EFO_0009259	skin carcinoma	-0.00516485	0.0272762	0.849816	0.954576
PGS000404	EFO_0009259	skin carcinoma	-0.0332136	0.0272515	0.222927	0.51253
PGS000405	EFO_0009259	skin carcinoma	-0.0262982	0.0274025	0.337206	0.634388
PGS000406	EFO_0009259	skin carcinoma	-0.0184792	0.0271881	0.496707	0.763015
PGS000407	EFO_0009259	skin carcinoma	0.0126093	0.0272175	0.643163	0.855558
PGS000408	EFO_0000756	melanoma	-0.0222839	0.0269816	0.408864	0.693841
PGS000409	EFO_0000756	melanoma	-0.0500211	0.0271082	0.0650025	0.238527
PGS000410	EFO_0000756	melanoma	-0.0246149	0.0270577	0.36297	0.663554
PGS000411	EFO_0000756	melanoma	-0.0380856	0.027224	0.161821	0.430103
PGS000412	EFO_0000756	melanoma	-0.0391513	0.027102	0.148572	0.403576
PGS000413	EFO_0000756	melanoma	-0.0223723	0.0271519	0.409957	0.693841
PGS000414	EFO_0000756	melanoma	-0.0330265	0.0270725	0.222491	0.51253
PGS000415	EFO_0000756	melanoma	0.00119813	0.0271183	0.96476	0.987281
PGS000416	EFO_0000756	melanoma	-0.0369787	0.0271406	0.173045	0.447064
PGS000417	EFO_0000756	melanoma	-0.064767	0.0272401	0.0174243	0.0876748
PGS000418	EFO_0000756	melanoma	-0.0369787	0.0271406	0.173045	0.447064
PGS000419	EFO_0000756	melanoma	-0.0260418	0.0272641	0.339492	0.636798
PGS000420	EFO_0000756	melanoma	0.016848	0.0270754	0.533769	0.785818
PGS000421	EFO_0000756	melanoma	0.00185225	0.0273027	0.945912	0.983451
PGS000422	EFO_0000756	melanoma	0.00185225	0.0273027	0.945912	0.983451
PGS000423	EFO_0000756	melanoma	0.000368149	0.026985	0.989115	0.995231
PGS000424	EFO_0000756	melanoma	0.00424204	0.027002	0.875165	0.960621
PGS000425	EFO_0000756	melanoma	0.0397935	0.0271197	0.142287	0.391875
PGS000426	EFO_0000756	melanoma	0.0397935	0.0271197	0.142287	0.391875
PGS000427	EFO_0000756	melanoma	0.0397935	0.0271197	0.142287	0.391875
PGS000428	EFO_0000756	melanoma	0.0397935	0.0271197	0.142287	0.391875
PGS000429	EFO_0000756	melanoma	-0.0238442	0.0270369	0.377824	0.673245
PGS000430	EFO_0000756	melanoma	-0.0490426	0.0271897	0.0712751	0.254439
PGS000431	EFO_0000756	melanoma	-0.0042792	0.0269644	0.873907	0.959572
PGS000432	EFO_0000756	melanoma	0.00892266	0.0270782	0.741767	0.909825
PGS000433	MONDO_0002898	skin cancer	-0.0453913	0.0271459	0.0945002	0.305991
PGS000434	MONDO_0002898	skin cancer	-0.0320625	0.0273621	0.241282	0.535271
PGS000435	MONDO_0002898	skin cancer	-0.020561	0.0270691	0.447509	0.722646
PGS000436	MONDO_0002898	skin cancer	-0.00248655	0.0272753	0.927362	0.979502
PGS000437	MONDO_0002898	skin cancer	-0.0299193	0.0271782	0.270959	0.569212
PGS000438	MONDO_0002898	skin cancer	-0.00518524	0.0272567	0.849123	0.954576
PGS000439	MONDO_0002898	skin cancer	0.0112598	0.0270965	0.677744	0.876554
PGS000440	MONDO_0002898	skin cancer	0.00969377	0.0271257	0.720819	0.899605
PGS000441	MONDO_0002898	skin cancer	-0.0279213	0.0272271	0.305128	0.604325
PGS000442	MONDO_0002898	skin cancer	-0.0177192	0.0274263	0.518237	0.776742
PGS000443	MONDO_0002898	skin cancer	-0.00869149	0.0271798	0.749137	0.911634
PGS000444	MONDO_0002898	skin cancer	0.0177961	0.0271893	0.512774	0.772532
PGS000445	EFO_0004193	basal cell carcinoma	0.0023251	0.0270796	0.931576	0.982074
PGS000446	EFO_0004193	basal cell carcinoma	-0.00381608	0.0270377	0.88776	0.964097
PGS000447	EFO_0004193	basal cell carcinoma	-0.0274846	0.0270931	0.310368	0.607515
PGS000448	EFO_0004193	basal cell carcinoma	-0.0219427	0.0271494	0.418964	0.698826
PGS000449	EFO_0004193	basal cell carcinoma	-0.00679467	0.0270517	0.80168	0.933282
PGS000450	EFO_0004193	basal cell carcinoma	-0.00111703	0.0270479	0.967058	0.987281
PGS000451	EFO_0004193	basal cell carcinoma	0.0188122	0.0271456	0.488302	0.756559
PGS000452	EFO_0004193	basal cell carcinoma	-0.0209775	0.0275444	0.446306	0.721822
PGS000453	EFO_0004193	basal cell carcinoma	-0.0209775	0.0275444	0.446306	0.721822
PGS000454	EFO_0004193	basal cell carcinoma	-0.0225196	0.0274934	0.412736	0.697125
PGS000455	EFO_0004193	basal cell carcinoma	-0.0209775	0.0275444	0.446306	0.721822
PGS000456	EFO_0004193	basal cell carcinoma	-0.0306639	0.0275393	0.265511	0.562614
PGS000457	EFO_0004193	basal cell carcinoma	-0.0306639	0.0275393	0.265511	0.562614
PGS000458	EFO_0004193	basal cell carcinoma	-0.0344706	0.0275537	0.210923	0.49972
PGS000459	EFO_0004193	basal cell carcinoma	-0.0332517	0.0275208	0.226956	0.518336
PGS000460	EFO_0000707	squamous cell carcinoma	-0.00212833	0.0269769	0.937116	0.983451
PGS000461	EFO_0000707	squamous cell carcinoma	-0.0353598	0.0276737	0.201342	0.485364
PGS000462	EFO_0000707	squamous cell carcinoma	-0.0353598	0.0276737	0.201342	0.485364
PGS000463	EFO_0000707	squamous cell carcinoma	-0.0266624	0.0276307	0.334567	0.632564
PGS000464	EFO_0000707	squamous cell carcinoma	-0.0353598	0.0276737	0.201342	0.485364
PGS000465	EFO_0000707	squamous cell carcinoma	-0.017509	0.0277253	0.527702	0.782369
PGS000466	EFO_0000707	squamous cell carcinoma	-0.017509	0.0277253	0.527702	0.782369
PGS000467	EFO_0000707	squamous cell carcinoma	-0.0186442	0.0276878	0.500711	0.764941
PGS000468	EFO_0000707	squamous cell carcinoma	-0.0165963	0.0277132	0.549267	0.796352
PGS000469	MONDO_0004641	skin carcinoma in situ	-0.0515331	0.0270501	0.0567668	0.217332
PGS000470	MONDO_0004641	skin carcinoma in situ	0.0215301	0.0270834	0.426639	0.704725
PGS000471	MONDO_0004641	skin carcinoma in situ	-0.00411045	0.0274287	0.880876	0.962285
PGS000472	EFO_0000305	breast carcinoma	-0.03391	0.0270758	0.210421	0.499276
PGS000473	EFO_0000305	breast carcinoma	-0.0499384	0.0270946	0.0653126	0.238527
PGS000474	EFO_0000305	breast carcinoma	-0.0201777	0.0271155	0.456792	0.728752
PGS000475	EFO_0000305	breast carcinoma	-0.0148324	0.0272295	0.585947	0.822609
PGS000476	EFO_0000305	breast carcinoma	-0.00228581	0.0271257	0.932844	0.983084
PGS000477	EFO_0000305	breast carcinoma	-0.057424	0.0271808	0.0346293	0.149966
PGS000478	EFO_0000305	breast carcinoma	-0.00109098	0.0271085	0.967898	0.987281
PGS000479	EFO_0000305	breast carcinoma	-0.00248277	0.0270826	0.926957	0.979502
PGS000480	EFO_0000305	breast carcinoma	-0.0271231	0.02706	0.316183	0.613778
PGS000481	EFO_0000305	breast carcinoma	-0.0276339	0.0270888	0.307671	0.605786
PGS000482	EFO_0000305	breast carcinoma	-0.0282847	0.0271168	0.296917	0.595712
PGS000483	EFO_0000305	breast carcinoma	-0.0127305	0.0271713	0.639408	0.852723
PGS000484	EFO_0000305	breast carcinoma	-0.0204251	0.0270436	0.450089	0.724256
PGS000485	EFO_0000305	breast carcinoma	-0.0427119	0.0269981	0.113643	0.340177
PGS000486	EFO_0000305	breast carcinoma	-0.0485001	0.0270285	0.0727489	0.258826
PGS000487	EFO_0000305	breast carcinoma	-0.0427119	0.0269981	0.113643	0.340177
PGS000488	EFO_0000305	breast carcinoma	-0.0546414	0.0270066	0.0430463	0.176757
PGS000489	EFO_0000305	breast carcinoma	0.000465342	0.0269663	0.986232	0.994072
PGS000490	EFO_0000305	breast carcinoma	0.000465342	0.0269663	0.986232	0.994072
PGS000491	EFO_0000305	breast carcinoma	-0.021725	0.0280493	0.438616	0.716339
PGS000492	EFO_0000305	breast carcinoma	-0.0237653	0.0280431	0.396741	0.687204
PGS000493	EFO_0000305	breast carcinoma	0.000980942	0.0270502	0.971072	0.987564
PGS000494	EFO_0000305	breast carcinoma	0.000465342	0.0269663	0.986232	0.994072
PGS000495	EFO_0000305	breast carcinoma	-0.0245722	0.0271542	0.365511	0.664376
PGS000496	EFO_0000305	breast carcinoma	-0.0123089	0.0271415	0.650181	0.860214
PGS000497	EFO_0000305	breast carcinoma	-0.0204449	0.0272357	0.452855	0.7251
PGS000498	EFO_0000305	breast carcinoma	-0.0204449	0.0272357	0.452855	0.7251
PGS000499	EFO_0000305	breast carcinoma	-0.0515829	0.0277027	0.0626001	0.232816
PGS000500	EFO_0000305	breast carcinoma	-0.0547871	0.0277076	0.0480041	0.191654
PGS000501	EFO_0000305	breast carcinoma	-0.010892	0.0271728	0.688536	0.882528
PGS000502	EFO_0000305	breast carcinoma	-0.0151832	0.0271917	0.576587	0.819095
PGS000503	EFO_0000305	breast carcinoma	-0.0479229	0.027358	0.0798263	0.273131
PGS000504	EFO_0000305	breast carcinoma	-0.048729	0.0273385	0.074679	0.262424
PGS000505	EFO_0000305	breast carcinoma	-0.0151588	0.0272318	0.577759	0.819095
PGS000506	EFO_0000305	breast carcinoma	-0.0151588	0.0272318	0.577759	0.819095
PGS000507	EFO_0000305	breast carcinoma	-0.0547304	0.0278235	0.0491766	0.195351
PGS000508	EFO_0000305	breast carcinoma	-0.050483	0.0278348	0.0697293	0.249483
PGS000509	EFO_0000305	breast carcinoma	-0.0397515	0.0273913	0.146712	0.399942
PGS000510	EFO_0000305	breast carcinoma	-0.041411	0.0272492	0.128583	0.370099
PGS000511	EFO_0000305	breast carcinoma	-0.0400836	0.0277105	0.148034	0.402458
PGS000512	EFO_0000305	breast carcinoma	-0.0482164	0.0276763	0.0814812	0.277439
PGS000513	EFO_0000305	breast carcinoma	-0.0203068	0.0271257	0.454087	0.725898
PGS000514	EFO_0000305	breast carcinoma	-0.0351509	0.0271188	0.194914	0.476511
PGS000515	EFO_0000305	breast carcinoma	-0.0115071	0.0271391	0.671563	0.872839
PGS000516	EFO_0000305	breast carcinoma	0.0131119	0.0270714	0.628142	0.846983
PGS000517	EFO_0000305	breast carcinoma	-0.0227153	0.0270161	0.400456	0.689917
PGS000518	EFO_0000305	breast carcinoma	-0.0227153	0.0270161	0.400456	0.689917
PGS000519	EFO_0000305	breast carcinoma	0.0156592	0.0270569	0.562758	0.807579
PGS000520	EFO_0000305	breast carcinoma	-0.00134963	0.0270168	0.960158	0.987281
PGS000521	EFO_0000305	breast carcinoma	-0.0129305	0.0270572	0.632725	0.850561
PGS000522	EFO_0000305	breast carcinoma	-0.00289443	0.0269972	0.914621	0.977528
PGS000523	EFO_0000305	breast carcinoma	-0.0255277	0.027048	0.345276	0.643883
PGS000524	EFO_0000305	breast carcinoma	-0.0184508	0.0268954	0.4927	0.760222
PGS000525	EFO_0000305	breast carcinoma	-0.0190827	0.0270691	0.480832	0.750209
PGS000526	EFO_0000305	breast carcinoma	-0.0190827	0.0270691	0.480832	0.750209
PGS000527	EFO_0000305	breast carcinoma	-0.0496286	0.0271723	0.0677833	0.244452
PGS000528	EFO_0000305	breast carcinoma	-0.050341	0.0272084	0.0642845	0.237232
PGS000529	EFO_0000305	breast carcinoma	-0.0231355	0.0271343	0.393864	0.685611
PGS000530	EFO_0000305	breast carcinoma	-0.0209081	0.0271932	0.441969	0.719591
PGS000531	EFO_0000305	breast carcinoma	-0.0577158	0.0271339	0.0334141	0.146302
PGS000532	EFO_0000305	breast carcinoma	-0.0480835	0.0270827	0.075826	0.265307
PGS000533	EFO_0000305	breast carcinoma	-0.0159561	0.027099	0.55599	0.802225
PGS000534	EFO_0000305	breast carcinoma	-0.0159561	0.027099	0.55599	0.802225
PGS000535	EFO_0000305	breast carcinoma	-0.0550056	0.0272412	0.0434662	0.177951
PGS000536	EFO_0000305	breast carcinoma	-0.0469882	0.0272093	0.0841824	0.283466
PGS000537	EFO_0000305	breast carcinoma	-0.0234465	0.0271132	0.387169	0.681224
PGS000538	EFO_0000305	breast carcinoma	-0.00670958	0.0270182	0.803875	0.934727
PGS000539	EFO_0000305	breast carcinoma	-0.0510668	0.0271527	0.0600085	0.226731
PGS000540	EFO_0000305	breast carcinoma	-0.0485349	0.0271298	0.0736166	0.260223
PGS000541	MONDO_0002715	uterine cancer	-0.0118183	0.0271801	0.663697	0.867596
PGS000542	MONDO_0002715	uterine cancer	0.000964064	0.0271882	0.971714	0.987603
PGS000543	MONDO_0021148	female reproductive system neoplasm	-0.0154878	0.0272429	0.56969	0.813476
PGS000544	EFO_0003893	ovarian neoplasm	0.00470229	0.027089	0.86219	0.955672
PGS000545	EFO_0003893	ovarian neoplasm	0.00470229	0.027089	0.86219	0.955672
PGS000546	EFO_0003893	ovarian neoplasm	0.0121727	0.0270316	0.652484	0.860426
PGS000547	EFO_0003893	ovarian neoplasm	0.0336225	0.0270915	0.214579	0.504222
PGS000548	EFO_0003893	ovarian neoplasm	0.0224091	0.0270429	0.407302	0.693841
PGS000549	EFO_0003893	ovarian neoplasm	0.0235664	0.0270211	0.383127	0.677363
PGS000550	EFO_0003893	ovarian neoplasm	-0.00858623	0.0269838	0.750333	0.912373
PGS000551	EFO_0003893	ovarian neoplasm	-0.00218179	0.0270942	0.935819	0.983451
PGS000552	EFO_0003893	ovarian neoplasm	-0.0215169	0.0271092	0.427362	0.704882
PGS000553	EFO_0003893	ovarian neoplasm	-0.00232461	0.0270527	0.931523	0.982074
PGS000554	EFO_0003893	ovarian neoplasm	-0.00696621	0.0273163	0.798707	0.932561
PGS000555	EFO_0003893	ovarian neoplasm	-0.00764723	0.0270706	0.777566	0.924898
PGS000556	EFO_0003893	ovarian neoplasm	-0.0437725	0.027425	0.11047	0.335754
PGS000557	EFO_0003893	ovarian neoplasm	-0.0229297	0.0270151	0.396007	0.687008
PGS000558	EFO_0003893	ovarian neoplasm	0.0102891	0.0276293	0.709595	0.893713
PGS000559	EFO_0003893	ovarian neoplasm	0.0207363	0.0270728	0.443709	0.720253
PGS000560	EFO_0003893	ovarian neoplasm	0.0207363	0.0270728	0.443709	0.720253
PGS000561	EFO_0003893	ovarian neoplasm	-0.0216483	0.0270084	0.422819	0.701663
PGS000562	EFO_0003893	ovarian neoplasm	-0.0168746	0.0269793	0.531665	0.785323
PGS000563	EFO_0003893	ovarian neoplasm	0.011916	0.0270928	0.660066	0.865117
PGS000564	EFO_0003893	ovarian neoplasm	-0.0209593	0.027023	0.437979	0.716035
PGS000565	EFO_0001663	prostate carcinoma	0.058723	0.0270893	0.0301772	0.135329
PGS000566	EFO_0001663	prostate carcinoma	0.00559918	0.0271102	0.836374	0.952507
PGS000567	EFO_0001663	prostate carcinoma	0.0370554	0.0272081	0.173222	0.447064
PGS000568	EFO_0001663	prostate carcinoma	0.0720322	0.0271099	0.00788279	0.0460193
PGS000569	EFO_0001663	prostate carcinoma	0.0965308	0.0270256	0.000354494	0.00312152
PGS000570	EFO_0001663	prostate carcinoma	0.00418978	0.0270412	0.876868	0.960827
PGS000571	EFO_0001663	prostate carcinoma	0.0879459	0.0270334	0.001141	0.00882185
PGS000572	EFO_0001663	prostate carcinoma	0.0672403	0.0271366	0.0132178	0.0698339
PGS000573	EFO_0001663	prostate carcinoma	0.093158	0.02715	0.000600834	0.00503874
PGS000574	EFO_0001663	prostate carcinoma	-0.0304584	0.0269417	0.258253	0.553733
PGS000575	EFO_0001663	prostate carcinoma	0.0909664	0.0270841	0.000783209	0.00630513
PGS000576	EFO_0001663	prostate carcinoma	0.0571255	0.0271421	0.0353188	0.152535
PGS000577	EFO_0001663	prostate carcinoma	-0.00878708	0.0271146	0.745884	0.910105
PGS000578	EFO_0001663	prostate carcinoma	-0.00878708	0.0271146	0.745884	0.910105
PGS000579	EFO_0001663	prostate carcinoma	0.0194027	0.0271285	0.474476	0.748408
PGS000580	EFO_0001663	prostate carcinoma	-0.00938012	0.0271176	0.729414	0.904255
PGS000581	EFO_0001663	prostate carcinoma	0.0639271	0.0270534	0.0181277	0.0903534
PGS000582	EFO_0001663	prostate carcinoma	0.0639271	0.0270534	0.0181277	0.0903534
PGS000583	EFO_0001663	prostate carcinoma	0.0245811	0.0270543	0.363569	0.663554
PGS000584	EFO_0001663	prostate carcinoma	0.0266976	0.027029	0.32328	0.618838
PGS000585	EFO_0001663	prostate carcinoma	0.0537308	0.0270608	0.0470827	0.188927
PGS000586	EFO_0001663	prostate carcinoma	0.0552344	0.027103	0.0415553	0.171972
PGS000587	EFO_0001663	prostate carcinoma	0.0274652	0.0269494	0.308136	0.605905
PGS000588	EFO_0001663	prostate carcinoma	0.0324053	0.027041	0.23077	0.525204
PGS000589	EFO_0001663	prostate carcinoma	0.0949885	0.0271386	0.000465049	0.00399013
PGS000590	EFO_0001663	prostate carcinoma	-0.0433749	0.0270242	0.108485	0.331928
PGS000591	EFO_0001663	prostate carcinoma	0.0864828	0.0271118	0.0014234	0.0106924
PGS000592	EFO_0001663	prostate carcinoma	0.060678	0.0271189	0.0252551	0.117691
PGS000593	EFO_0007355	male reproductive organ cancer	0.0961002	0.0270505	0.00038142	0.00333086
PGS000594	EFO_0007355	male reproductive organ cancer	0.0897652	0.0270722	0.000913887	0.00727895
PGS000595	EFO_0005088	testicular carcinoma	0.0292296	0.0273107	0.284502	0.584493
PGS000596	EFO_0005088	testicular carcinoma	0.0135316	0.0272175	0.619073	0.84134
PGS000597	EFO_0005088	testicular carcinoma	0.0558072	0.0269746	0.038557	0.162534
PGS000598	EFO_0005088	testicular carcinoma	0.0357529	0.0273463	0.191072	0.471729
PGS000599	EFO_0005088	testicular carcinoma	0.0340347	0.0270512	0.208335	0.495431
PGS000600	EFO_0005088	testicular carcinoma	0.0468689	0.0269908	0.0824795	0.279319
PGS000601	EFO_0005088	testicular carcinoma	-0.0191451	0.0270659	0.479348	0.750016
PGS000602	EFO_0005088	testicular carcinoma	-0.0191451	0.0270659	0.479348	0.750016
PGS000603	EFO_0005088	testicular carcinoma	-0.0252774	0.0270877	0.350732	0.650569
PGS000604	EFO_0005088	testicular carcinoma	-0.0189138	0.0270395	0.484248	0.753234
PGS000605	MONDO_0002367	kidney cancer	-0.0595236	0.0272763	0.0290913	0.131869
PGS000606	MONDO_0002367	kidney cancer	-0.0595236	0.0272763	0.0290913	0.131869
PGS000607	MONDO_0004986	urinary bladder carcinoma	-0.00826067	0.0269165	0.758919	0.918234
PGS000608	MONDO_0004986	urinary bladder carcinoma	-0.0360458	0.0269604	0.181226	0.458488
PGS000609	MONDO_0004986	urinary bladder carcinoma	0.0321113	0.0269939	0.234213	0.529191
PGS000610	MONDO_0004986	urinary bladder carcinoma	-0.033021	0.026968	0.220782	0.51057
PGS000611	MONDO_0004986	urinary bladder carcinoma	-0.033021	0.026968	0.220782	0.51057
PGS000612	MONDO_0004986	urinary bladder carcinoma	-0.033021	0.026968	0.220782	0.51057
PGS000613	MONDO_0004986	urinary bladder carcinoma	-0.0271675	0.0270063	0.31443	0.611123
PGS000614	MONDO_0004986	urinary bladder carcinoma	0.006758	0.0270601	0.802788	0.934228
PGS000615	MONDO_0004986	urinary bladder carcinoma	-0.0462607	0.0271641	0.0885664	0.293985
PGS000616	MONDO_0004986	urinary bladder carcinoma	0.0292346	0.0269605	0.27821	0.577933
PGS000617	MONDO_0002236	ocular cancer	0.0297203	0.0272046	0.274626	0.574082
PGS000618	EFO_0000326	central nervous system cancer	-0.0661086	0.0275412	0.0163792	0.0830755
PGS000619	EFO_0000326	central nervous system cancer	-0.051395	0.0275325	0.0619428	0.231829
PGS000620	MONDO_0001657	brain cancer	-0.0292314	0.0270175	0.279277	0.578999
PGS000621	MONDO_0001657	brain cancer	-0.0764299	0.0272593	0.00505031	0.0317648
PGS000622	MONDO_0001657	brain cancer	-0.0764299	0.0272593	0.00505031	0.0317648
PGS000623	MONDO_0001657	brain cancer	-0.0764299	0.0272593	0.00505031	0.0317648
PGS000624	MONDO_0001657	brain cancer	-0.0831054	0.0272763	0.00231292	0.0162571
PGS000625	MONDO_0001657	brain cancer	0.0269144	0.0269543	0.318027	0.614637
PGS000626	EFO_0002892	thyroid carcinoma	0.0207022	0.0270688	0.444391	0.720572
PGS000627	EFO_0002892	thyroid carcinoma	0.0182083	0.0268687	0.497977	0.763015
PGS000628	EFO_0002892	thyroid carcinoma	0.00595081	0.0270057	0.825596	0.945498
PGS000629	EFO_0002892	thyroid carcinoma	0.0267328	0.0268795	0.319959	0.615455
PGS000630	EFO_0002892	thyroid carcinoma	-0.0168948	0.0271797	0.534207	0.785818
PGS000631	EFO_0002892	thyroid carcinoma	-0.0168948	0.0271797	0.534207	0.785818
PGS000632	EFO_0002892	thyroid carcinoma	-0.000354429	0.0271395	0.98958	0.995231
PGS000633	EFO_0002892	thyroid carcinoma	-5.04257e-05	0.0271221	0.998517	0.998517
PGS000634	EFO_0002892	thyroid carcinoma	-0.0268666	0.0269687	0.319146	0.614637
PGS000635	EFO_0002892	thyroid carcinoma	0.00276641	0.0270272	0.918474	0.978019
PGS000636	EFO_0002892	thyroid carcinoma	-0.00900006	0.0269733	0.738632	0.908924
PGS000637	EFO_0000183	Hodgkins lymphoma	-0.00890099	0.0270384	0.742006	0.909825
PGS000638	EFO_0000183	Hodgkins lymphoma	0.000260339	0.0269736	0.992299	0.996109
PGS000639	EFO_0000183	Hodgkins lymphoma	0.00411966	0.0269487	0.8785	0.96195
PGS000640	EFO_0000183	Hodgkins lymphoma	0.00147559	0.0269468	0.95633	0.987281
PGS000641	EFO_0005952	non-Hodgkins lymphoma	-0.00696526	0.0268759	0.795509	0.931915
PGS000642	EFO_0005952	non-Hodgkins lymphoma	0.0147293	0.026964	0.584889	0.822609
PGS000643	MONDO_0018906	follicular lymphoma	-0.0158449	0.0269989	0.55729	0.802935
PGS000644	MONDO_0018906	follicular lymphoma	-0.00507864	0.0270853	0.851265	0.955224
PGS000645	EFO_0004289	lymphoid leukemia	-0.00552855	0.027081	0.838237	0.952747
PGS000646	EFO_0000095	chronic lymphocytic leukemia	-0.0240429	0.0270493	0.374083	0.670006
PGS000647	EFO_0000095	chronic lymphocytic leukemia	-0.0240429	0.0270493	0.374083	0.670006
PGS000648	EFO_0000095	chronic lymphocytic leukemia	-0.019231	0.0271147	0.478172	0.749171
PGS000649	EFO_0000095	chronic lymphocytic leukemia	-0.0245506	0.027051	0.364106	0.663725
PGS000650	EFO_0000095	chronic lymphocytic leukemia	-0.0265197	0.027223	0.329974	0.626867
PGS000651	EFO_0000095	chronic lymphocytic leukemia	-0.00757816	0.0271488	0.780142	0.924898
PGS000652	EFO_0001378	multiple myeloma	0.0219835	0.0270755	0.416829	0.698387
PGS000653	EFO_0001378	multiple myeloma	-0.000788768	0.0270317	0.976722	0.990153
PGS000654	EFO_0001378	multiple myeloma	0.00251236	0.027013	0.925899	0.979502
PGS000655	EFO_0003095	non-alcoholic fatty liver disease	-0.0165294	0.0271228	0.542241	0.793584
PGS000656	EFO_0008421	non-alcoholic fatty liver disease severity measurement	-0.0249876	0.0271399	0.357209	0.655323
PGS000657	EFO_0007772	calcaneal bone quantitative ultrasound measurement	0.0135638	0.0270921	0.616615	0.838963
PGS000658	EFO_0004574	total cholesterol measurement	0.0347035	0.0269971	0.198635	0.482139
PGS000659	EFO_0004530	triglyceride measurement	0.0695443	0.027026	0.0100751	0.0560318
PGS000660	EFO_0004612	high density lipoprotein cholesterol measurement	-0.0343292	0.0270343	0.204142	0.490622
PGS000661	EFO_0004611	low density lipoprotein cholesterol measurement	0.0351015	0.0271203	0.195565	0.477612
PGS000662	EFO_0001663	prostate carcinoma	0.0361067	0.0270375	0.181734	0.458678
PGS000665	HP_0002140|EFO_0000712	Ischemic stroke|stroke	0.0742498	0.0269199	0.00581255	0.0356398
PGS000666	EFO_0008206	left ventricular systolic function measurement	0.010075	0.0270114	0.709156	0.893713
PGS000667	EFO_0006925	lipoprotein A measurement	0.0906472	0.0259012	0.000465725	0.00399013
PGS000668	EFO_0004735	serum alanine aminotransferase measurement	0.152895	0.0271107	1.70367e-08	3.75044e-07
PGS000669	EFO_0004535	serum albumin measurement	0.04928	0.0270381	0.068362	0.245422
PGS000670	EFO_0004533	alkaline phosphatase measurement	0.027364	0.0270623	0.311945	0.608074
PGS000671	EFO_0004614	apolipoprotein A 1 measurement	-0.131987	0.0271388	1.15383e-06	1.75847e-05
PGS000672	EFO_0004615	apolipoprotein B measurement	0.154108	0.0275143	2.13088e-08	4.53723e-07
PGS000673	EFO_0004736	aspartate aminotransferase measurement	0.0385832	0.0270638	0.153972	0.415043
PGS000674	EFO_0010934	aspartate aminotransferase to alanine aminotransferase ratio	-0.124397	0.0270458	4.23541e-06	5.81223e-05
PGS000675	EFO_0004458	C-reactive protein measurement	0.0721345	0.0270725	0.00771049	0.0452634
PGS000676	EFO_0004838	calcium measurement	0.0348152	0.0270119	0.197439	0.480707
PGS000677	EFO_0004574	total cholesterol measurement	0.114126	0.0271142	2.56409e-05	0.00029238
PGS000678	EFO_0004518	creatinine measurement	0.0264421	0.0269383	0.326306	0.62275
PGS000679	EFO_0007934	creatinine clearance measurement	0.0379535	0.0269842	0.159573	0.426156
PGS000680	EFO_0004617	cystatin C measurement	0.0418767	0.0270863	0.122094	0.357542
PGS000681	EFO_0004570	bilirubin measurement	-0.0414782	0.0272082	0.127389	0.368789
PGS000682	EFO_0005208	glomerular filtration rate	-0.0235119	0.0269945	0.38376	0.677727
PGS000683	EFO_0004532	serum gamma-glutamyl transferase measurement	0.0789943	0.02711	0.00357004	0.0239261
PGS000684	EFO_0004468	glucose measurement	0.0754695	0.0270085	0.00520149	0.0325221
PGS000685	EFO_0004541	HbA1c measurement	0.143228	0.0273713	1.66998e-07	3.06002e-06
PGS000686	EFO_0004612	high density lipoprotein cholesterol measurement	-0.165062	0.0271787	1.25383e-09	3.42641e-08
PGS000687	EFO_0004627	IGF-1 measurement	-0.0332123	0.0267776	0.214863	0.504222
PGS000688	EFO_0004611	low density lipoprotein cholesterol measurement	0.142632	0.0273138	1.77047e-07	3.18886e-06
PGS000689	EFO_0006925	lipoprotein A measurement	0.139247	0.0262503	1.12919e-07	2.0933e-06
PGS000690	EFO_0010967	urinary microalbumin measurement	0.0152251	0.0269502	0.572117	0.815472
PGS000691	EFO_0004568	serum non-albumin protein measurement	-0.0313098	0.0270104	0.246384	0.539763
PGS000692	EFO_0010968	phosphate measurement	0.00439103	0.0270311	0.870957	0.957334
PGS000693	EFO_0010952	urinary potassium measurement	0.0120588	0.0269816	0.654929	0.862071
PGS000694	EFO_0004696	sex hormone-binding globulin measurement	-0.0957246	0.0269173	0.000376188	0.00329424
PGS000695	EFO_0009282|EFO_0005116	sodium measurement|urinary metabolite measurement	0.0220378	0.0270485	0.415215	0.697125
PGS000696	EFO_0004908	testosterone measurement	-0.0362078	0.0270011	0.179929	0.456711
PGS000697	EFO_0004570	bilirubin measurement	-0.0336691	0.0271775	0.215396	0.504503
PGS000698	EFO_0004536	total blood protein measurement	0.00768389	0.0270651	0.776484	0.924898
PGS000699	EFO_0004530	triglyceride measurement	0.189943	0.0272654	3.25048e-12	1.24145e-10
PGS000700	EFO_0004531	urate measurement	0.0860517	0.0271417	0.00152195	0.0112988
PGS000701	EFO_0009795	serum urea measurement	0.0148023	0.0270744	0.584567	0.822609
PGS000702	EFO_0004631	vitamin D measurement	-0.00468272	0.0270315	0.862469	0.955672
PGS000703	EFO_0003913	angina pectoris	0.262422	0.0275373	1.5771e-21	1.92285e-19
PGS000704	EFO_1000802	alcoholic liver cirrhosis	0.0357224	0.0269628	0.185211	0.463394
PGS000705	EFO_0004210	gallstones	0.105992	0.0271907	9.69464e-05	0.0009456
PGS000706	EFO_0000537	hypertension	0.209723	0.0275188	2.51533e-14	1.35146e-12
PGS000707	HP_0001082	Cholecystitis	0.119229	0.0271261	1.10591e-05	0.000137479
PGS000708	EFO_1002048	kidney failure	0.0851201	0.0271788	0.00173705	0.0125674
PGS000709	EFO_0003144	heart failure	0.133716	0.0271307	8.28325e-07	1.3129e-05
PGS000710	EFO_0000612	myocardial infarction	0.260103	0.0276076	4.45064e-21	5.22538e-19
PGS000711	EFO_0004274	gout	0.0947148	0.026991	0.000449581	0.00387275
PGS000712	MONDO_0005148	type 2 diabetes mellitus	0.182044	0.0273231	2.68931e-11	9.06928e-10
PGS000713	MONDO_0005148	type 2 diabetes mellitus	0.17483	0.0272655	1.43486e-10	4.64135e-09
PGS000714	EFO_0001663	prostate carcinoma	0.00708612	0.0271507	0.794098	0.930647
PGS000716	EFO_0009819|EFO_0004340	comparative body size at age 10, self-reported|body mass index	0.0468077	0.0271094	0.0842349	0.283466
PGS000717	EFO_0004340	body mass index	0.133308	0.0272338	9.83348e-07	1.53557e-05
PGS000718	EFO_0007766	response to beta blocker	-0.0101272	0.0272427	0.710086	0.893713
PGS000719	EFO_0001663	prostate carcinoma	0.0064114	0.0270492	0.812635	0.938453
PGS000720	EFO_0005842	colorectal cancer	-0.0265206	0.0269475	0.325037	0.620703
PGS000721	EFO_0001071	lung carcinoma	-0.0525032	0.0270442	0.052212	0.204084
PGS000722	EFO_0002890	renal carcinoma	-0.0153421	0.0269826	0.569632	0.813476
PGS000723	MONDO_0004986	urinary bladder carcinoma	-0.0409795	0.0269895	0.128926	0.370099
PGS000727	EFO_0000275	atrial fibrillation	0.204672	0.0270177	3.57779e-14	1.82929e-12
PGS000728	EFO_0003884	chronic kidney disease	0.00929758	0.0351064	0.791133	0.929537
PGS000729	MONDO_0005148	type 2 diabetes mellitus	0.165206	0.0292682	1.65609e-08	3.67119e-07
PGS000730	EFO_0004193	basal cell carcinoma	-0.0403707	0.0276545	0.144339	0.395332
PGS000731	EFO_0000707	squamous cell carcinoma	0.0253999	0.0274789	0.355307	0.65413
PGS000732	EFO_0000756	melanoma	-0.0233254	0.0272086	0.391291	0.684313
PGS000734	EFO_0005842	colorectal cancer	-0.0144989	0.0269562	0.590668	0.824051
PGS000735	EFO_0004462	PR interval	0.0244458	0.0270064	0.365366	0.664376
PGS000737	MONDO_0015263	Brugada syndrome	-0.0123807	0.0270215	0.646824	0.857384
PGS000738	EFO_0004208	Vitiligo	0.00490309	0.0271923	0.856908	0.955672
PGS000739	EFO_0000538	hypertrophic cardiomyopathy	0.0171407	0.0270046	0.525603	0.781697
PGS000743	EFO_0000756	melanoma	0.0154886	0.0270054	0.566282	0.809782
PGS000744	EFO_0000756	melanoma	-0.00496999	0.0272338	0.855195	0.955672
PGS000745	EFO_0000756	melanoma	0.0289355	0.0270112	0.284061	0.584343
PGS000750	MONDO_0005180	Parkinson disease	-0.0500456	0.0270764	0.0645576	0.237699
PGS000751	EFO_0001663	prostate carcinoma	0.0352543	0.0270844	0.193038	0.474732
PGS000752	EFO_0006925	lipoprotein A measurement	-0.0826165	0.0268634	0.00210195	0.0149064
PGS000754	MONDO_0007915	systemic lupus erythematosus	0.00167701	0.0269487	0.95038	0.986135
PGS000755	EFO_0004761	uric acid measurement	-0.00249495	0.0270299	0.926457	0.979502
PGS000756	MONDO_0016158	narcolepsy-cataplexy syndrome	0.0298244	0.0269379	0.268228	0.566336
PGS000757	MONDO_0016158	narcolepsy-cataplexy syndrome	0.0581787	0.0269962	0.0311564	0.138327
PGS000758	EFO_0004339	body height	-0.0776764	0.0281937	0.00586739	0.0359066
PGS000759	EFO_0004705	hypothyroidism	0.0336386	0.0270005	0.212819	0.501589
PGS000760	EFO_0004208	Vitiligo	0.00364811	0.0270674	0.892787	0.967236
PGS000761	EFO_0004705	hypothyroidism	0.0187431	0.0270724	0.488729	0.75685
PGS000762	EFO_0005782	age-related hearing impairment	0.0673214	0.0270815	0.012923	0.0686146
PGS000763	EFO_0005782	age-related hearing impairment	0.0162885	0.0269535	0.545633	0.795244
PGS000764	EFO_0004190	open-angle glaucoma	0.0224351	0.0271038	0.407814	0.693841
PGS000765	EFO_0005842	colorectal cancer	-0.0144989	0.0269562	0.590668	0.824051
PGS000766	EFO_0000389	cutaneous melanoma	0.0312423	0.0271776	0.250324	0.543885
PGS000769	GO_0097366	response to bronchodilator	0.0298006	0.0269227	0.26834	0.566336
PGS000771	MONDO_0007915	systemic lupus erythematosus	0.00282497	0.0269742	0.916591	0.977814
PGS000772	MONDO_0007915	systemic lupus erythematosus	0.00975969	0.0270514	0.718262	0.898258
PGS000776	EFO_0001422	cirrhosis of liver	-0.031072	0.0272757	0.254628	0.54947
PGS000777	EFO_0007710|MONDO_0005180	cognitive decline measurement|Parkinson disease	-0.0319257	0.0275096	0.245833	0.539627
PGS000778	EFO_0000538	hypertrophic cardiomyopathy	0.00157668	0.027056	0.95353	0.986953
PGS000780	MONDO_0005271	allergic disease	-0.0362874	0.0271763	0.181792	0.458678
PGS000782	MONDO_0004986	urinary bladder carcinoma	-0.031318	0.0270152	0.246345	0.539763
PGS000783	EFO_0000305	breast carcinoma	-0.000332601	0.0270713	0.990197	0.995536
PGS000784	EFO_0001061	cervical carcinoma	-0.0317255	0.0272586	0.244476	0.538585
PGS000785	EFO_0005842	colorectal cancer	-0.0116997	0.0270086	0.664882	0.868428
PGS000786	EFO_1001512	endometrial carcinoma	-0.0206585	0.0271121	0.44608	0.721822
PGS000787	EFO_0000681	renal cell carcinoma	-0.00555952	0.02703	0.837041	0.952507
PGS000789	EFO_0001071	lung carcinoma	-0.0752474	0.027534	0.0062781	0.0376211
PGS000790	EFO_0000756	melanoma	0.0162718	0.0271617	0.549125	0.796352
PGS000792	EFO_0005577|EFO_0005570	pharynx cancer|oral cavity cancer	-0.0277327	0.0270906	0.305976	0.604325
PGS000796	EFO_0005088|EFO_1000566	testicular carcinoma|Testicular Germ Cell Tumor	-0.0316228	0.0269464	0.240577	0.535271
PGS000797	EFO_0002892	thyroid carcinoma	-0.0177449	0.0270977	0.512566	0.772532
PGS000798	EFO_0001645	coronary artery disease	0.319989	0.0276991	7.18321e-31	1.7516e-28
PGS000800	MONDO_0005271	allergic disease	-0.0392486	0.0270793	0.147228	0.400956
PGS000801	EFO_0005842	colorectal cancer	-0.0223297	0.0270562	0.409196	0.693841
PGS000802	EFO_0005842	colorectal cancer	0.0188695	0.0269661	0.484084	0.753234
PGS000803	MONDO_0007915	systemic lupus erythematosus	0.0171621	0.027044	0.525689	0.781697
PGS000804	MONDO_0005148	type 2 diabetes mellitus	0.169095	0.0272846	5.73833e-10	1.66885e-08
PGS000805	MONDO_0005148	type 2 diabetes mellitus	0.170008	0.027259	4.46706e-10	1.3359e-08
PGS000806	MONDO_0005148	type 2 diabetes mellitus	0.103273	0.0273848	0.000162475	0.00151931
PGS000807	MONDO_0005148	type 2 diabetes mellitus	0.0572683	0.0271642	0.0350113	0.151413
PGS000808	MONDO_0005148	type 2 diabetes mellitus	0.127011	0.0271436	2.87943e-06	4.0749e-05
PGS000809	MONDO_0005301	multiple sclerosis	-0.0852698	0.0270719	0.00163408	0.0119631
PGS000810	MONDO_0005271	allergic disease	-0.0348818	0.0271522	0.198905	0.482424
PGS000811	MONDO_0004975	Alzheimer disease	-0.00151409	0.0269389	0.955179	0.987235
PGS000812	MONDO_0004975	Alzheimer disease	-0.0253551	0.0269412	0.34664	0.645244
PGS000813	EFO_0000756	melanoma	0.0244467	0.027078	0.36662	0.664485
PGS000815	EFO_0004533	alkaline phosphatase measurement	-0.0272105	0.0271909	0.316962	0.614637
PGS000816	EFO_0004735	serum alanine aminotransferase measurement	0.0450534	0.0270274	0.0955243	0.307111
PGS000817	EFO_0004532	serum gamma-glutamyl transferase measurement	-0.00407576	0.0270268	0.88013	0.962285
PGS000818	EFO_0001645	coronary artery disease	0.28225	0.0277151	2.33807e-24	4.11761e-22
PGS000819	EFO_0003770	diabetic retinopathy	-0.00329666	0.0268957	0.902446	0.971394
PGS000820	EFO_0004705	hypothyroidism	-0.00751183	0.0270975	0.781615	0.924898
PGS000821	EFO_0009933	Thyroid preparation use measurement	-0.0224076	0.027028	0.407074	0.693841
PGS000832	MONDO_0005148	type 2 diabetes mellitus	0.127698	0.0271843	2.6336e-06	3.76059e-05
PGS000833	MONDO_0005147	type 1 diabetes mellitus	-0.0255769	0.0269892	0.343296	0.641948
PGS000834	EFO_0008473	insulin response measurement	-0.0295379	0.0271704	0.276977	0.576504
PGS000835	EFO_0008001	insulin secretion measurement	-0.0164719	0.0271237	0.54366	0.794715
PGS000836	EFO_0004466	fasting blood insulin measurement	0.0857409	0.0272656	0.00166282	0.0121455
PGS000837	EFO_0004471	insulin sensitivity measurement	-0.0762921	0.0270571	0.0048074	0.0306013
PGS000838	EFO_0004465	fasting blood glucose measurement	0.0573446	0.0269745	0.0335129	0.146532
PGS000839	EFO_0004307	glucose tolerance test	0.0910451	0.0270791	0.000773261	0.0062994
PGS000840	EFO_0010814	proinsulin measurement	0.0810994	0.0270137	0.00268073	0.0186357
PGS000841	EFO_0004340	body mass index	0.0370622	0.0270556	0.170734	0.443438
PGS000842	EFO_0004343	waist-hip ratio	0.0663925	0.0271813	0.0145826	0.0755341
PGS000843	EFO_0007788	BMI-adjusted waist-hip ratio	0.0733967	0.0271952	0.00695731	0.0412237
PGS000844	EFO_0004765	visceral adipose tissue measurement	0.10585	0.0271194	9.49729e-05	0.00092921
PGS000845	EFO_0004612	high density lipoprotein cholesterol measurement	-0.0940659	0.0269953	0.000493016	0.00418997
PGS000846	EFO_0004611	low density lipoprotein cholesterol measurement	0.0696669	0.0272161	0.0104741	0.0575441
PGS000847	EFO_0004530	triglyceride measurement	0.0620458	0.0269918	0.0215224	0.103845
PGS000848	MONDO_0005148	type 2 diabetes mellitus	0.0575805	0.0268748	0.0321496	0.14214
PGS000849	MONDO_0005148	type 2 diabetes mellitus	0.00149826	0.0268853	0.955559	0.987235
PGS000850	MONDO_0005148	type 2 diabetes mellitus	0.0410599	0.0270073	0.128429	0.370099
PGS000851	MONDO_0005148	type 2 diabetes mellitus	0.0708432	0.0271093	0.00896881	0.0506794
PGS000852	MONDO_0005148	type 2 diabetes mellitus	0.0226642	0.0270755	0.402551	0.691271
PGS000853	MONDO_0005148	type 2 diabetes mellitus	0.0359596	0.026971	0.182443	0.459382
PGS000854	MONDO_0005148	type 2 diabetes mellitus	0.0389256	0.0271511	0.151668	0.410229
PGS000855	MONDO_0005148	type 2 diabetes mellitus	0.0587303	0.027182	0.0307236	0.136789
PGS000856	MONDO_0005148	type 2 diabetes mellitus	0.0479379	0.0270947	0.0768482	0.26653
PGS000857	MONDO_0005148	type 2 diabetes mellitus	-0.00882818	0.0270685	0.744317	0.909944
PGS000858	MONDO_0005148	type 2 diabetes mellitus	0.0610727	0.0271799	0.0246413	0.115552
PGS000859	EFO_0003884	chronic kidney disease	-0.00930653	0.0269819	0.730156	0.904255
PGS000860	EFO_0005208	glomerular filtration rate	0.0089572	0.0270974	0.74098	0.909724
PGS000861	EFO_0007778	urinary albumin to creatinine ratio	-0.0366846	0.0269841	0.173992	0.44769
PGS000862	EFO_0003770	diabetic retinopathy	-0.0101437	0.0269178	0.706294	0.892158
PGS000863	EFO_0000319	cardiovascular disease	-0.00956141	0.0272283	0.72547	0.902711
PGS000864	MONDO_0005148	type 2 diabetes mellitus	0.0959902	0.0488524	0.0494257	0.195849
PGS000865	EFO_0010821	liver fat measurement	-0.0409682	0.0271255	0.130961	0.372486
PGS000866	EFO_0010821	liver fat measurement	-0.04078	0.0271086	0.132498	0.373638
PGS000867	MONDO_0005271	allergic disease	-0.0148815	0.0270258	0.581882	0.821999
PGS000868	MONDO_0005148	type 2 diabetes mellitus	0.0977345	0.027075	0.000306474	0.00271375
PGS000869	MONDO_0005147	type 1 diabetes mellitus	-0.0143901	0.0269705	0.593653	0.82469
PGS000870	EFO_0009518	complication	0.0503053	0.0270214	0.0626476	0.232816
PGS000872	EFO_0003095	non-alcoholic fatty liver disease	-0.0409682	0.0271255	0.130961	0.372486
PGS000873	EFO_0000305	breast carcinoma	-0.0124102	0.027097	0.64696	0.857384
PGS000878	EFO_0001663	prostate carcinoma	0.01933	0.0270326	0.47457	0.748408
PGS000879	EFO_0004695	intraocular pressure measurement	0.00779635	0.0271016	0.773599	0.924898
PGS000880	EFO_0001071	lung carcinoma	-0.0157183	0.0270593	0.561319	0.806244
PGS000882	EFO_0004631	vitamin D measurement	-0.0248465	0.0271668	0.360408	0.660019
PGS000883	EFO_0005208	glomerular filtration rate	0.0225102	0.0269817	0.404126	0.692475
PGS000884	EFO_0005208	glomerular filtration rate	-0.0127313	0.0269953	0.637202	0.851932
PGS000885	EFO_0005208	glomerular filtration rate	0.00669054	0.0269231	0.803743	0.934727
PGS000886	EFO_0004611	low density lipoprotein cholesterol measurement	0.0660798	0.0272256	0.0152193	0.0783202
PGS000887	EFO_0004611	low density lipoprotein cholesterol measurement	0.0555158	0.0272241	0.0414282	0.17167
PGS000888	EFO_0004611	low density lipoprotein cholesterol measurement	0.117691	0.0273415	1.67377e-05	0.000200221
PGS000889	EFO_0004611	low density lipoprotein cholesterol measurement	0.105074	0.0274139	0.00012665	0.00119845
PGS000890	EFO_0004611	low density lipoprotein cholesterol measurement	0.0329844	0.0270185	0.22216	0.51253
PGS000891	EFO_0004611	low density lipoprotein cholesterol measurement	0.0608104	0.0271902	0.0253204	0.117691
PGS000892	EFO_0004611	low density lipoprotein cholesterol measurement	0.131073	0.0274488	1.79552e-06	2.64735e-05
PGS000893	EFO_0004611	low density lipoprotein cholesterol measurement	0.105074	0.027342	0.000121564	0.00115376
PGS000894	EFO_0004611	low density lipoprotein cholesterol measurement	0.0906823	0.028121	0.00126098	0.0096553
PGS000895	EFO_0004611	low density lipoprotein cholesterol measurement	0.0683034	0.0272432	0.0121702	0.0653893
PGS000896	EFO_0004611	low density lipoprotein cholesterol measurement	0.0185748	0.0270165	0.491745	0.759748
PGS000897	EFO_0004611	low density lipoprotein cholesterol measurement	0.0568092	0.0273999	0.0381407	0.160993
PGS000898	MONDO_0004975	Alzheimer disease	-0.00152591	0.0269392	0.95483	0.987235
PGS000900	EFO_0006335|PATO_0000383	systolic blood pressure|female	0.152169	0.0272977	2.48352e-08	5.17946e-07
PGS000901	EFO_0006335|PATO_0000384	systolic blood pressure|male	0.0948738	0.027205	0.000487802	0.00416801
PGS000902	MONDO_0005180	Parkinson disease	-0.0420417	0.0270801	0.120545	0.354806
PGS000903	MONDO_0005180	Parkinson disease	-0.0715221	0.0271011	0.00831307	0.0480873
PGS000906	EFO_0004300	longevity	-0.125876	0.0270886	3.37116e-06	4.70775e-05
PGS000907	MONDO_0002009	major depressive disorder	0.064797	0.0273364	0.017771	0.0889952
PGS000908	EFO_0004698	insomnia	0.078921	0.0271314	0.00362764	0.0240578
PGS000909	HP_0002315	Headache	-0.0330773	0.0271605	0.223282	0.51253
PGS000910	EFO_0004340	body mass index	0.154616	0.0273664	1.60579e-08	3.58476e-07
PGS000911	HP_0002140|EFO_0000712	Ischemic stroke|stroke	0.0205289	0.0271215	0.449096	0.723759
PGS000912	EFO_0006336	diastolic blood pressure	0.115213	0.0273623	2.54647e-05	0.000291419
PGS000913	EFO_0006335	systolic blood pressure	0.150897	0.0273238	3.3412e-08	6.87766e-07
PGS000914	HP_0003115	Abnormal EKG	0.0103608	0.0269786	0.700949	0.889159
PGS000921	EFO_0004340	body mass index	0.136446	0.0272801	5.68343e-07	9.19208e-06
PGS000922	MONDO_0019338	sarcoidosis	-0.032462	0.0270036	0.22931	0.522622
PGS000923	MONDO_0019338	sarcoidosis	-0.0279946	0.0270617	0.300915	0.600693
PGS000924	MONDO_0037821|MONDO_0024431	porphyrin metabolism disease|bilirubin metabolism disease	-0.0300865	0.027132	0.267475	0.565641
PGS000925	MONDO_0024355	respiratory tract infectious disorder	-0.0136274	0.0270243	0.614076	0.8387
PGS000926	MONDO_0021107	narcolepsy	0.0160035	0.0269606	0.552787	0.800191
PGS000927	MONDO_0002406	dermatitis	-0.0546285	0.0270987	0.0438095	0.178964
PGS000928	MONDO_0001658	nontoxic goiter	-0.0246551	0.0271164	0.363228	0.663554
PGS000929	MONDO_0001627	dementia	-0.0309702	0.0272307	0.255402	0.550017
PGS000930	MONDO_0000831	thrombotic disease	0.039416	0.0270762	0.145464	0.397517
PGS000931	MONDO_0000831|EFO_0003907	thrombotic disease|deep vein thrombosis	0.0442154	0.0267835	0.0987703	0.313729
PGS000932	MONDO_0000812	vertebral column disorder	0.0348344	0.0270738	0.198218	0.481496
PGS000933	HP_0100582	Nasal polyposis	0.0060121	0.0270754	0.824275	0.945009
PGS000934	HP_0100582	Nasal polyposis	0.0277237	0.0270733	0.305823	0.604325
PGS000935	HP_0032263|EFO_0004918	Increased blood pressure|age at diagnosis	-0.0605737	0.0270619	0.0251988	0.117644
PGS000936	HP_0003124	Hypercholesterolemia	0.149522	0.0271644	3.70507e-08	7.52888e-07
PGS000937	HP_0002619	Varicose veins	-0.0661679	0.0270119	0.0143022	0.0746612
PGS000938	HP_0002619	Varicose veins	-0.0299713	0.0269774	0.266577	0.564495
PGS000939	HP_0002036	Hiatus hernia	0.017447	0.0270563	0.519031	0.777407
PGS000940	HP_0002024	Malabsorption	0.0129721	0.0270184	0.631141	0.849217
PGS000942	HP_0001082	Cholecystitis	-0.0144452	0.0269774	0.592335	0.824631
PGS000943	HP_0001082	Cholecystitis	0.0025356	0.0270754	0.925387	0.979502
PGS000944	HP_0000964|MONDO_0002406	Eczema|dermatitis	-0.0450077	0.0271464	0.0973258	0.310073
PGS000945	HP_0000726|MONDO_0004975	Dementia|Alzheimer disease	-0.0253367	0.0272019	0.35163	0.651091
PGS000946	HP_0000726	Dementia	-0.0285765	0.0272093	0.293604	0.591688
PGS000947	HP_0000155	Oral ulcer	-0.00200966	0.0269775	0.940617	0.983451
PGS000948	HP_0000023	Inguinal hernia	-0.0313004	0.0270268	0.246814	0.540332
PGS000949	HP_0000023	Inguinal hernia	-0.00634801	0.026916	0.813553	0.938531
PGS000950	GO_0009314	response to radiation	0.00988993	0.0274702	0.718829	0.898363
PGS000951	EFO_0004514	bone quantitative ultrasound measurement	0.0228638	0.0269466	0.396167	0.687008
PGS000952	EFO_0004514	bone quantitative ultrasound measurement	0.0180346	0.0269393	0.503205	0.766536
PGS000953	EFO_0004514	bone quantitative ultrasound measurement	0.00565384	0.0269658	0.833928	0.95126
PGS000954	EFO_0004514	bone quantitative ultrasound measurement	-0.000396836	0.0269979	0.988273	0.995231
PGS000955	EFO_0004514	bone quantitative ultrasound measurement	0.00118328	0.0269981	0.965041	0.987281
PGS000956	EFO_0004514	bone quantitative ultrasound measurement	-0.00535377	0.0270068	0.842859	0.953153
PGS000957	MONDO_0001134	essential hypertension	0.162624	0.0273518	2.75354e-09	7.09651e-08
PGS000958	MONDO_0001134	essential hypertension	0.164274	0.0273516	1.90159e-09	4.98186e-08
PGS000959	EFO_1001986	connective tissue disease	0.0122129	0.0271209	0.652485	0.860426
PGS000960	EFO_1001986	connective tissue disease	0.0470091	0.0271008	0.0828118	0.279351
PGS000961	EFO_1001395|HP_0004418	Phlebitis|Thrombophlebitis	0.0327151	0.0268593	0.223217	0.51253
PGS000962	EFO_1001375	Myocardial Ischemia	0.268099	0.0273934	1.28047e-22	1.69128e-20
PGS000963	EFO_1001329	Follicular Cyst	-0.0249904	0.0276123	0.365442	0.664376
PGS000964	EFO_1001317	Epiphyses, Slipped	0.0313638	0.0269817	0.24507	0.538894
PGS000965	EFO_1001055|EFO_0004705	myxedema|hypothyroidism	0.0147219	0.0269546	0.584947	0.822609
PGS000967	EFO_1000786	osteoarthritis, hip	0.0649532	0.0270475	0.0163304	0.0829605
PGS000969	EFO_0011011	sitting height measurement	-0.0516518	0.0273435	0.058892	0.223846
PGS000972	EFO_0010967	urinary microalbumin measurement	-0.0287553	0.0269182	0.28541	0.585219
PGS000976	EFO_0010907	polyomavirus 2 seropositivity	-0.0423166	0.0270705	0.118006	0.349935
PGS000977	EFO_0010906	merkel cell virus seropositivity	0.0151491	0.0271912	0.577437	0.819095
PGS000978	EFO_0010811	carbohydrate intake measurement	-0.00297129	0.0271172	0.912749	0.9759
PGS000980	EFO_0010729	sun exposure measurement	0.0204194	0.0273608	0.455485	0.727478
PGS000982	EFO_0010729	sun exposure measurement	-0.0330937	0.027307	0.225545	0.515856
PGS000984	EFO_0010724	lifestyle measurement	0.00853305	0.026944	0.751474	0.91341
PGS000987	EFO_0010701	mean reticulocyte volume	0.00667581	0.0270288	0.804917	0.93499
PGS000988	EFO_0010700	reticulocyte measurement	0.0530345	0.0270799	0.0501779	0.198334
PGS000989	EFO_0010700	reticulocyte measurement	0.0492555	0.0270237	0.0683518	0.245422
PGS000990	EFO_0010698|EFO_0005773	retinal break|retinal detachment	0.0231908	0.0270662	0.391545	0.684313
PGS000991	EFO_0010158	sugar consumption measurement	0.0630399	0.0269824	0.0194738	0.0955602
PGS000993	EFO_0010139	fish consumption measurement	-0.0073773	0.0271172	0.785582	0.927463
PGS000994	EFO_0010091	tea consumption measurement	-0.0601383	0.0271743	0.0268936	0.124094
PGS000995	EFO_0010078	dentures	0.0427235	0.0271807	0.115989	0.345244
PGS000996	EFO_0009959|EFO_1001460	diverticular disease|diverticulitis	-0.0143162	0.0269979	0.595924	0.825591
PGS000997	EFO_0009959	diverticular disease	-0.00471366	0.0270632	0.86173	0.955672
PGS000998	EFO_0009819	comparative body size at age 10, self-reported	-0.0748768	0.0273417	0.006171	0.0372067
PGS000999	EFO_0009819	comparative body size at age 10, self-reported	0.0238193	0.0268351	0.374746	0.670776
PGS001000	EFO_0009818	nap during day, self-reported	0.0449651	0.0270714	0.0967162	0.309318
PGS001001	EFO_0009817	ease of getting up in the morning, self-reported	-0.00726929	0.0269733	0.787546	0.927837
PGS001002	EFO_0009805	whole body water mass	-0.00174525	0.0272148	0.948868	0.985554
PGS001003	EFO_0009803	number of treatments or medications taken, self-reported	0.185831	0.027284	9.69408e-12	3.41447e-10
PGS001004	EFO_0009801	number of non-cancer illnesses, self-reported	0.144222	0.0271118	1.0403e-07	1.9866e-06
PGS001005	EFO_0009800	number of cancers, self-reported	-0.0703879	0.0270591	0.00928816	0.0522975
PGS001006	EFO_0009799|EFO_0004338	self-reported trait|body weight	0.021593	0.0269493	0.42299	0.701663
PGS001007	EFO_0009749	age at first sexual intercourse measurement	-0.0587218	0.0270669	0.0300444	0.135093
PGS001008	EFO_0009724	health satisfaction measurement	-0.17376	0.0272042	1.68902e-10	5.3542e-09
PGS001009	EFO_0009718	peak expiratory flow	-0.000652115	0.0271232	0.980819	0.992937
PGS001010	EFO_0009718	peak expiratory flow	0.0351273	0.0270655	0.194335	0.475753
PGS001011	EFO_0009662	common wart	-0.0113477	0.0272022	0.676561	0.875387
PGS001012	EFO_0009631	fall	0.020815	0.0271309	0.442959	0.720184
PGS001013	EFO_0009606	macular degeneration	0.023864	0.0267935	0.373108	0.670006
PGS001014	EFO_0009605	pancreas disease	0.0136877	0.0272005	0.614813	0.838745
PGS001015	EFO_0009602	prostate disease	-0.0124542	0.0269286	0.64373	0.855558
PGS001016	EFO_0009599	feeling emotionally hurt measurement	-0.0497192	0.0270074	0.0656289	0.239131
PGS001017	EFO_0009597	feeling nervous measurement	-0.0209842	0.0271103	0.438914	0.716455
PGS001018	EFO_0009592	social interaction measurement	-0.00116685	0.0271485	0.965717	0.987281
PGS001019	EFO_0009592	social interaction measurement	-0.0185562	0.0270903	0.493359	0.760675
PGS001020	EFO_0009592	social interaction measurement	-0.0211908	0.0270638	0.433631	0.711128
PGS001021	EFO_0009589|EFO_0009863	worry measurement|anxiety measurement	-0.0100374	0.0269989	0.710063	0.893713
PGS001022	EFO_0009589	worry measurement	-0.0335146	0.0270849	0.215942	0.50487
PGS001023	EFO_0009556	mineral metabolism disease	0.0373341	0.0267155	0.162272	0.430103
PGS001024	EFO_0009552	hemorrhoid	-0.00748586	0.0269929	0.781529	0.924898
PGS001025	EFO_0009531	aortic valve disease	0.0667062	0.0269652	0.0133687	0.0705139
PGS001026	EFO_0009514	upper extremity fracture	0.00618198	0.026989	0.818825	0.940462
PGS001027	EFO_0009507	knee injury	0.0262521	0.027052	0.331831	0.628708
PGS001028	EFO_0009486	diabetic eye disease	0.0138153	0.0270444	0.609464	0.836726
PGS001029	EFO_0009464	corneal disease	-0.0176307	0.0270402	0.514389	0.773536
PGS001030	EFO_0009448	pulmonary fibrosis	0.0086785	0.0269956	0.747848	0.911211
PGS001031	EFO_0009432	fibroblastic disorder	-0.0124681	0.0269683	0.64385	0.855558
PGS001032	EFO_0000731	uterine fibroid	-0.0114358	0.027151	0.673613	0.873355
PGS001033	EFO_0009314	blood coagulation disease	0.00460954	0.0267644	0.86326	0.955827
PGS001034	EFO_0008111	diet measurement	-0.0140451	0.027106	0.604351	0.832591
PGS001036	EFO_0009271	Epstein Barr virus nuclear antigen-1 seropositivity	-0.0312885	0.0270816	0.24795	0.542069
PGS001037	EFO_0009270	heel bone mineral density	0.018051	0.0269393	0.502818	0.766428
PGS001038	EFO_0009270	heel bone mineral density	-0.000358544	0.026998	0.989404	0.995231
PGS001039	EFO_0009270	heel bone mineral density	-0.00536422	0.0270069	0.842557	0.953153
PGS001040	EFO_0009260	non-melanoma skin carcinoma	0.000436915	0.0272606	0.987213	0.994744
PGS001041	EFO_0009259	skin carcinoma	-0.0076968	0.0272693	0.777751	0.924898
PGS001042	EFO_0009190	Thyrotoxicosis	0.025664	0.0269858	0.341596	0.639611
PGS001043	EFO_0009189|EFO_0009190	Hyperthyroidism|Thyrotoxicosis	0.0116416	0.0269879	0.666203	0.868753
PGS001044	EFO_0009116	vitamin supplement exposure measurement	0.0471252	0.0270951	0.0819901	0.278452
PGS001045	EFO_0009116	vitamin supplement exposure measurement	-0.0106781	0.0269858	0.69233	0.883885
PGS001046	EFO_0009115	tobacco smoke exposure measurement	-0.0199607	0.0270071	0.459852	0.731059
PGS001047	EFO_0009115	tobacco smoke exposure measurement	-0.0403965	0.0271203	0.136348	0.380478
PGS001048	EFO_0008586	Non-ST Elevation Myocardial Infarction	0.139318	0.0272195	3.08293e-07	5.22614e-06
PGS001049	EFO_0008579	risk-taking behaviour	0.00157242	0.0270468	0.95364	0.986953
PGS001050	EFO_0008561	diaphragmatic hernia	0.0286009	0.0270083	0.289614	0.589721
PGS001051	EFO_0008518	polymyalgia rheumatica	0.0173069	0.0269495	0.520745	0.777723
PGS001052	EFO_0600081	time spent outdoors measurement	0.047975	0.0271122	0.0768106	0.26653
PGS001053	EFO_0600081	time spent outdoors measurement	0.00266844	0.0269852	0.921229	0.979308
PGS001054	EFO_0008341	snoring measurement	0.0609554	0.0270478	0.0242203	0.114084
PGS001055	EFO_0008328	chronotype measurement	-0.00313703	0.0270032	0.907516	0.973748
PGS001056	EFO_0008111	diet measurement	0.0175139	0.0267965	0.513378	0.772532
PGS001057	EFO_0008111	diet measurement	-0.0307863	0.0271828	0.257395	0.552807
PGS001058	EFO_0008111	diet measurement	-0.0453602	0.0269368	0.0921917	0.302221
PGS001059	EFO_0008111	diet measurement	-0.0242046	0.0271214	0.37215	0.669533
PGS001060	EFO_0008111	diet measurement	-0.0389968	0.0270281	0.14907	0.404434
PGS001061	EFO_0008111	diet measurement	-0.0017097	0.0270579	0.949618	0.98601
PGS001062	EFO_0008111	diet measurement	-0.0214214	0.0270095	0.427717	0.705077
PGS001063	EFO_0008111	diet measurement	0.0616833	0.0270648	0.0226614	0.108351
PGS001064	EFO_0008111	diet measurement	0.041353	0.0269223	0.124535	0.363178
PGS001065	EFO_0008111	diet measurement	0.00527636	0.0270682	0.845449	0.953556
PGS001066	EFO_0008111	diet measurement	0.0664019	0.0271681	0.0145207	0.0754599
PGS001067	EFO_0008111	diet measurement	-0.00926634	0.0270188	0.73163	0.905256
PGS001068	EFO_0008111	diet measurement	0.00926888	0.0268825	0.73025	0.904255
PGS001069	EFO_0008111	diet measurement	0.0224762	0.0269088	0.403563	0.692258
PGS001070	EFO_0008080	cerebrospinal fluid volume measurement	-0.0293196	0.0270583	0.278556	0.578273
PGS001071	EFO_0008006	skin aging measurement	0.00376153	0.0271774	0.889919	0.965449
PGS001072	EFO_0008006	skin aging measurement	0.0330152	0.0271672	0.224267	0.513676
PGS001073	EFO_0008002	physical activity measurement	0.0316694	0.0269944	0.240721	0.535271
PGS001074	EFO_0008002	physical activity measurement	-0.054833	0.026973	0.0420637	0.173396
PGS001075	EFO_0008002	physical activity measurement	-0.0768298	0.0271957	0.00472696	0.0302106
PGS001076	EFO_0007991	eosinophil percentage of leukocytes	-0.0272264	0.0269345	0.312094	0.608074
PGS001077	EFO_0007990	neutrophil percentage of leukocytes	0.0108571	0.027002	0.68762	0.882492
PGS001078	EFO_0007989	monocyte percentage of leukocytes	0.035603	0.027221	0.190898	0.471667
PGS001079	EFO_0007984	platelet component distribution width	0.0469887	0.0269338	0.0810546	0.276283
PGS001080	EFO_0007946	tiredness measurement	0.061856	0.0271831	0.0228743	0.109204
PGS001081	EFO_0007937	blood protein measurement	-0.0577387	0.0271904	0.0337126	0.147074
PGS001082	EFO_0007937	blood protein measurement	0.0172165	0.027214	0.526972	0.782369
PGS001085	EFO_0007878|EFO_0007645	alcohol consumption measurement|longitudinal alcohol consumption measurement	-0.0269538	0.0271397	0.320637	0.615728
PGS001086	EFO_0007878	alcohol consumption measurement	-0.0377016	0.0271458	0.164877	0.433744
PGS001087	EFO_0007878	alcohol consumption measurement	-0.0865774	0.0271133	0.00140723	0.010596
PGS001088	EFO_0007878	alcohol consumption measurement	-0.00248536	0.0274667	0.927901	0.979502
PGS001090	EFO_0007869	wellbeing measurement	-0.00237369	0.0270642	0.93011	0.981508
PGS001091	EFO_0007865	loneliness measurement	-0.0133701	0.0270955	0.621701	0.842578
PGS001092	EFO_0007822	hair colour measurement	-0.00814558	0.0281778	0.772522	0.924898
PGS001093	EFO_0007822	hair colour measurement	-0.00291529	0.0286506	0.918953	0.9782
PGS001094	EFO_0007822	hair colour measurement	0.0211996	0.0279617	0.448353	0.723291
PGS001095	EFO_0007822	hair colour measurement	0.00213374	0.0285096	0.94034	0.983451
PGS001096	EFO_0007822	hair colour measurement	0.0266539	0.0283515	0.347156	0.645824
PGS001097	EFO_0007822	hair colour measurement	-0.00504949	0.027502	0.854324	0.955672
PGS001098	EFO_0007822	hair colour measurement	-0.0280968	0.0273164	0.303682	0.602801
PGS001099	EFO_0007814	refractive error measurement	-0.059695	0.0270766	0.027477	0.126052
PGS001100	EFO_0007814	refractive error measurement	-0.0434045	0.0270501	0.108583	0.331928
PGS001101	EFO_0007800	body fat percentage	0.14651	0.0271364	6.70104e-08	1.3194e-06
PGS001102	EFO_0007800	body fat percentage	0.137267	0.0270257	3.79207e-07	6.32677e-06
PGS001103	EFO_0007800	body fat percentage	0.161048	0.027244	3.39381e-09	8.6761e-08
PGS001104	EFO_0007800	body fat percentage	0.164044	0.0272377	1.7155e-09	4.56986e-08
PGS001105	EFO_0007800	body fat percentage	0.132092	0.0270795	1.072e-06	1.64963e-05
PGS001106	EFO_0007800	body fat percentage	0.134672	0.0270656	6.49935e-07	1.04583e-05
PGS001107	EFO_0007778	urinary albumin to creatinine ratio	0.0120522	0.0267769	0.65264	0.860426
PGS001108	EFO_0007777	base metabolic rate measurement	0.0162272	0.0271851	0.550565	0.797665
PGS001109	EFO_0007533|EFO_0005854	vasomotor rhinitis|allergic rhinitis	-0.030333	0.0270037	0.261313	0.558196
PGS001110	EFO_0007460	reactive arthritis	-0.00737275	0.0271361	0.785856	0.927463
PGS001111	EFO_0007355	male reproductive organ cancer	0.0430603	0.0270231	0.111057	0.336163
PGS001112	EFO_0007013	aspirin use measurement	0.152424	0.0271412	1.95483e-08	4.24439e-07
PGS001113	EFO_0007013	aspirin use measurement	0.136297	0.027126	5.04554e-07	8.28723e-06
PGS001114	EFO_0007012|EFO_0009799	NSAID use measurement|self-reported trait	-0.011657	0.0270255	0.666227	0.868753
PGS001115	EFO_0007012|EFO_0009799	NSAID use measurement|self-reported trait	0.0338792	0.0270162	0.209831	0.49825
PGS001116	EFO_0007012	NSAID use measurement	-0.0202582	0.0270075	0.453198	0.725209
PGS001117	EFO_0600082	insulin use measurement	-0.0106472	0.0273779	0.697353	0.887346
PGS001118	EFO_0007010	drug use measurement	0.0548334	0.0271137	0.0431404	0.176915
PGS001119	EFO_0006941	grip strength measurement	-0.0465505	0.0270607	0.0853912	0.286689
PGS001120	EFO_0006941	grip strength measurement	-0.0646206	0.0270995	0.0170993	0.0864513
PGS001123	EFO_0006781	coffee consumption measurement	-0.0431834	0.0270654	0.110595	0.335811
PGS001124	EFO_0006781	coffee consumption measurement	-0.0201983	0.0272307	0.45824	0.729227
PGS001125	EFO_0006781	coffee consumption measurement	-0.00460373	0.0270421	0.864819	0.956515
PGS001126	EFO_0006781	coffee consumption measurement	-0.0510172	0.027297	0.0616269	0.230919
PGS001127	EFO_0006527	smoking status measurement	-0.0465202	0.0270619	0.0856088	0.286871
PGS001128	EFO_0006527	smoking status measurement	0.0113603	0.0269698	0.673591	0.873355
PGS001129	EFO_0006527	smoking status measurement	0.0131958	0.0270915	0.626201	0.846506
PGS001130	EFO_0006525	cigarettes per day measurement	-0.0489747	0.0271274	0.0710182	0.253808
PGS001131	EFO_0006510	Herpes Zoster	-0.0129058	0.0271372	0.634378	0.850667
PGS001132	EFO_0000493	family history	-0.0564319	0.0271082	0.0373669	0.158784
PGS001133	EFO_0006336	diastolic blood pressure	0.0895188	0.0272649	0.001026	0.00805054
PGS001134	EFO_0006335	systolic blood pressure	0.120647	0.0272815	9.7662e-06	0.000122853
PGS001135	EFO_0005856	arthritis	0.0249925	0.0270684	0.355847	0.654312
PGS001136	EFO_0005803	hematologic disease	0.0371955	0.0266293	0.162477	0.430287
PGS001137	EFO_0005773	retinal detachment	0.0251177	0.0270689	0.35345	0.653281
PGS001138	EFO_0005767	rheumatoid factor measurement	0.00233484	0.0271107	0.931369	0.982074
PGS001139	EFO_0005671	smoking behaviour measurement	0.0823154	0.0273057	0.0025733	0.0179283
PGS001140	EFO_0005584	seborrheic keratosis	-0.0083943	0.0270349	0.756182	0.917022
PGS001141	EFO_0005422	skin aging	-0.0117976	0.0272631	0.665211	0.868501
PGS001142	EFO_0005420	grey matter volume measurement	-0.0491901	0.0269264	0.0677241	0.244452
PGS001143	EFO_0005420	grey matter volume measurement	-0.0284343	0.0270066	0.292403	0.590393
PGS001144	EFO_0005409	fat body mass	0.122275	0.0270332	6.0924e-06	8.11467e-05
PGS001145	EFO_0005409	fat body mass	0.123643	0.0270671	4.92392e-06	6.67044e-05
PGS001146	EFO_0005409	fat body mass	0.0202385	0.0272278	0.457299	0.728906
PGS001147	EFO_0005409	fat body mass	0.139973	0.0271304	2.47907e-07	4.31794e-06
PGS001148	EFO_0005409	fat body mass	0.123907	0.0270701	4.71073e-06	6.43665e-05
PGS001149	EFO_0005409	fat body mass	0.128673	0.027097	2.04838e-06	2.97861e-05
PGS001150	EFO_0005271	sleep duration	-0.0791683	0.0271631	0.00356197	0.0239226
PGS001152	EFO_0005192	red blood cell distribution width	0.0526302	0.0269966	0.0512342	0.201215
PGS001153	EFO_0005111	folic acid measurement	-0.01079	0.026986	0.689277	0.882528
PGS001154	EFO_0005106	body composition measurement	-0.0501412	0.0270809	0.064093	0.2368
PGS001155	EFO_0005106	body composition measurement	-0.0499637	0.027099	0.0652206	0.238527
PGS001156	EFO_0005106	body composition measurement	-0.0536093	0.0270582	0.0475623	0.190369
PGS001157	EFO_0005106	body composition measurement	-0.0297874	0.0270489	0.270791	0.569212
PGS001158	EFO_0005106	body composition measurement	0.0228748	0.0270771	0.398221	0.688686
PGS001159	EFO_0005106	body composition measurement	0.0147588	0.0270807	0.585758	0.822609
PGS001160	EFO_0005106	body composition measurement	-0.0226577	0.0272996	0.406559	0.693841
PGS001161	EFO_0005106	body composition measurement	-0.0510631	0.0270767	0.0593121	0.224904
PGS001162	EFO_0005093	hip circumference	0.0853629	0.0269814	0.0015574	0.0114813
PGS001163	EFO_0005091	monocyte count	0.0577652	0.0270871	0.0329597	0.144913
PGS001164	EFO_0005088	testicular carcinoma	-0.0120783	0.0271042	0.655868	0.862421
PGS001165	EFO_0004995	lean body mass	0.0312952	0.0272203	0.250268	0.543885
PGS001166	EFO_0004995	lean body mass	0.0220542	0.0270746	0.415318	0.697125
PGS001167	EFO_0004995	lean body mass	0.0131165	0.0270741	0.628056	0.846983
PGS001168	EFO_0004995	lean body mass	-0.0205539	0.0272871	0.451301	0.7251
PGS001169	EFO_0004995	lean body mass	-0.0039492	0.0272067	0.884588	0.963917
PGS001172	EFO_0004842	eosinophil count	-0.0163526	0.0269449	0.543923	0.794715
PGS001173	EFO_0004833	neutrophil count	0.0925052	0.0270869	0.000637531	0.00529237
PGS001174	EFO_0004799	cholelithiasis	0.00511867	0.0270494	0.849909	0.954576
PGS001179	EFO_0004718	vascular dementia	-0.0286227	0.0272021	0.292697	0.59061
PGS001180	EFO_0004713	FEV/FEC ratio	0.0350778	0.0270655	0.194963	0.476511
PGS001181	EFO_0004705	hypothyroidism	0.0167725	0.026899	0.532932	0.785818
PGS001182	EFO_0004697	estradiol measurement	-0.0267453	0.0270425	0.322657	0.618768
PGS001185	EFO_0004695	intraocular pressure measurement	-0.00965384	0.0269473	0.720157	0.899133
PGS001192	EFO_0004616	osteoarthritis, knee	0.00774689	0.027117	0.775121	0.924898
PGS001199	EFO_0004587	lymphocyte count	0.0484504	0.0269926	0.0726621	0.258823
PGS001200	EFO_0004584	mean platelet volume	-0.00442156	0.0270212	0.87002	0.957334
PGS001218	EFO_0004528	mean corpuscular hemoglobin concentration	-0.022686	0.0270059	0.400886	0.690188
PGS001219	EFO_0004527	mean corpuscular hemoglobin	0.00556805	0.0271589	0.837559	0.952507
PGS001220	EFO_0004526	mean corpuscular volume	0.0152713	0.0270977	0.57305	0.816068
PGS001225	EFO_0004348	hematocrit	0.046538	0.0270597	0.085464	0.286689
PGS001226	EFO_0004344	birth weight	-0.0767426	0.0272463	0.00485312	0.0308305
PGS001227	EFO_0004342	waist circumference	0.126988	0.0271091	2.80893e-06	3.99296e-05
PGS001228	EFO_0004340	body mass index	0.140402	0.0271261	2.26801e-07	4.01654e-06
PGS001229	EFO_0004339	body height	-0.084959	0.0273763	0.00191323	0.0136598
PGS001230	EFO_0004338	body weight	0.0711272	0.0270444	0.00853813	0.0489437
PGS001232	EFO_0004337	intelligence	-0.0525342	0.027108	0.0526282	0.205204
PGS001233	EFO_0004326	heart rate	0.0361503	0.0270644	0.181642	0.458678
PGS001234	EFO_0004324	body weights and measures	0.023941	0.0272183	0.37908	0.674346
PGS001235	EFO_0004324	body weights and measures	0.019374	0.0272213	0.476638	0.749114
PGS001236	EFO_0004314	forced expiratory volume	-0.0850176	0.0272191	0.00178743	0.0128194
PGS001237	EFO_0004312	vital capacity	-0.109837	0.0272422	5.53359e-05	0.000578927
PGS001238	EFO_0004309	platelet count	0.0127104	0.0269351	0.637004	0.851932
PGS001239	EFO_0004308	leukocyte count	0.0806556	0.0270211	0.00283659	0.0195054
PGS001240	EFO_0004305	erythrocyte count	0.0467627	0.0272642	0.0863148	0.288322
PGS001241	EFO_0004302	anthropometric measurement	-0.00103792	0.0270378	0.969378	0.987281
PGS001242	EFO_0004302	anthropometric measurement	-0.0088454	0.0271093	0.744208	0.909944
PGS001243	EFO_0004302	anthropometric measurement	-0.00553275	0.0270148	0.837725	0.952507
PGS001244	EFO_0004279	suntan	0.0326515	0.0276556	0.237743	0.533742
PGS001245	EFO_0004279	suntan	0.00338861	0.0274572	0.901779	0.971335
PGS001246	EFO_0004279	suntan	-0.022182	0.0278983	0.426555	0.704725
PGS001247	EFO_0004279	suntan	0.0117846	0.027764	0.671234	0.872769
PGS001248	EFO_0004274	gout	0.0183276	0.026867	0.495137	0.761564
PGS001249	EFO_0004274	gout	-0.00419508	0.0268831	0.875994	0.960755
PGS001250	EFO_0004253|EFO_1001228	nephrolithiasis|ureterolithiasis	-0.0281105	0.0269743	0.297355	0.596214
PGS001251	EFO_0004244	interstitial lung disease	0.0315994	0.0268615	0.239442	0.534894
PGS001252	EFO_0004238|EFO_0001063	hearing loss|deafness	0.0096513	0.0271349	0.722081	0.900471
PGS001253	EFO_0004238	hearing loss	0.0102721	0.0271423	0.705092	0.892158
PGS001254	EFO_0004229	Dupuytren Contracture	-0.0145618	0.0270882	0.590873	0.824051
PGS001255	EFO_0004213	otosclerosis	0.0113327	0.0269666	0.674304	0.873893
PGS001256	EFO_0004210	gallstones	0.00381901	0.0270554	0.887748	0.964097
PGS001257	EFO_0003958	sunburn	-0.0101223	0.0275633	0.713441	0.895771
PGS001258	EFO_0003957	radius fracture	-0.0128326	0.0269441	0.633884	0.850561
PGS001259	EFO_0003956	seasonal allergic rhinitis	-0.00987283	0.0269741	0.714356	0.895771
PGS001260	EFO_0003913	angina pectoris	0.253143	0.0274386	2.81411e-20	2.97357e-18
PGS001261	EFO_0003913	angina pectoris	0.235928	0.0273694	6.68684e-18	5.72899e-16
PGS001262	EFO_0003913	angina pectoris	0.207236	0.0272619	2.92318e-14	1.51909e-12
PGS001263	EFO_0003911	atrial flutter	0.0222897	0.0269113	0.407521	0.693841
PGS001264	EFO_0003907	deep vein thrombosis	0.0398503	0.0267878	0.136849	0.38154
PGS001265	EFO_0003907	deep vein thrombosis	0.0479468	0.0268203	0.0738238	0.260603
PGS001266	EFO_0003907	deep vein thrombosis	0.0529993	0.0268379	0.0482913	0.192558
PGS001267	EFO_0003898	ankylosing spondylitis	0.0144384	0.0267941	0.589981	0.824051
PGS001268	EFO_0003898	ankylosing spondylitis	0.0146282	0.0267934	0.585091	0.822609
PGS001270	MONDO_0005301	multiple sclerosis	-0.00473953	0.0270415	0.860869	0.955672
PGS001271	MONDO_0005301	multiple sclerosis	-0.00434433	0.0270311	0.872317	0.958491
PGS001272	EFO_0003884	chronic kidney disease	0.00641187	0.0270287	0.812483	0.938453
PGS001273	EFO_0003882	osteoporosis	-0.00695032	0.0270451	0.797186	0.932398
PGS001274	EFO_0003882	osteoporosis	-0.0224467	0.0270413	0.406488	0.693841
PGS001275	EFO_0003839	retinopathy	0.0468459	0.0266805	0.0791201	0.27262
PGS001276	EFO_0003839	retinopathy	-0.0127195	0.0270122	0.637728	0.852276
PGS001277	EFO_0003827|EFO_0003907	pulmonary embolism|deep vein thrombosis	0.0406796	0.0270444	0.132536	0.373638
PGS001278	EFO_0003827|EFO_0003907	pulmonary embolism|deep vein thrombosis	0.0425147	0.0267902	0.112525	0.337759
PGS001279	EFO_0003827|EFO_0003907	pulmonary embolism|deep vein thrombosis	0.0405761	0.0270753	0.133967	0.375819
PGS001280	EFO_0003827	pulmonary embolism	0.0409633	0.0270356	0.129732	0.370256
PGS001281	MONDO_0005277	migraine disorder	-0.0469554	0.0270479	0.0825621	0.279319
PGS001282	MONDO_0005277	migraine disorder	-0.0546728	0.0269852	0.0427617	0.175816
PGS001283	MONDO_0005271	allergic disease	0.00628359	0.0269839	0.815866	0.938765
PGS001284	MONDO_0005271	allergic disease	-0.0275092	0.0268997	0.306469	0.60469
PGS001285	MONDO_0005271	allergic disease	-0.0226673	0.0269371	0.400074	0.689917
PGS001286	MONDO_0005271	allergic disease	-0.0306507	0.0271373	0.2587	0.553733
PGS001287	EFO_0003778	psoriatic arthritis	-0.0168015	0.0271895	0.536614	0.78753
PGS001288	EFO_0003767	inflammatory bowel disease	0.0268767	0.0268912	0.317571	0.614637
PGS001289	EFO_0002892	thyroid carcinoma	0.0286589	0.0269755	0.288052	0.589113
PGS001290	MONDO_0005178	osteoarthritis	0.00634461	0.0270193	0.81435	0.938552
PGS001291	EFO_0001663	prostate carcinoma	0.0449199	0.0269738	0.0958495	0.307845
PGS001292	EFO_0600083	family history of prostate cancer	0.0613455	0.0270024	0.0230955	0.109764
PGS001293	EFO_0001421	liver disease	-0.0355126	0.0271358	0.190637	0.471488
PGS001294	MONDO_0005148	type 2 diabetes mellitus	0.111662	0.0271468	3.90079e-05	0.000426397
PGS001295	MONDO_0005148	type 2 diabetes mellitus	0.0466357	0.0270959	0.0852262	0.286497
PGS001296	MONDO_0005147	type 1 diabetes mellitus	0.0100307	0.0272667	0.712968	0.895771
PGS001297	MONDO_0005147	type 1 diabetes mellitus	-0.0181297	0.0273685	0.507698	0.768945
PGS001298	EFO_0001073	obesity	0.079776	0.0271177	0.00326271	0.0220529
PGS001299	EFO_0001061	cervical carcinoma	-0.0559455	0.0269549	0.0379384	0.160993
PGS001300	EFO_0001060	celiac disease	0.00492599	0.0270982	0.855753	0.955672
PGS001301	EFO_0001060	celiac disease	0.00751715	0.0270196	0.78085	0.924898
PGS001302	MONDO_0005129	cataract	0.0262069	0.0271708	0.334783	0.632564
PGS001303	MONDO_0005129	cataract	0.0338567	0.0271512	0.212409	0.501368
PGS001304	EFO_0000756	melanoma	-0.00296623	0.0269949	0.912504	0.9759
PGS001305	EFO_0000734|MONDO_0002280	vitamin B12 deficiency|anemia	0.01379	0.0270683	0.610435	0.837078
PGS001306	EFO_0000729	ulcerative colitis	0.0500978	0.0271285	0.0647927	0.238275
PGS001307	EFO_0000729	ulcerative colitis	0.0270352	0.0272034	0.320312	0.615728
PGS001308	EFO_0000699	Sjogren syndrome	0.0143813	0.0271021	0.595673	0.825591
PGS001309	EFO_0000685	rheumatoid arthritis	0.0174225	0.0270274	0.519171	0.777407
PGS001310	EFO_0000685	rheumatoid arthritis	0.0145684	0.0270079	0.589602	0.824051
PGS001311	EFO_0000685	rheumatoid arthritis	0.00995357	0.0271297	0.713702	0.895771
PGS001312	EFO_0000676	psoriasis	-0.0101361	0.0270454	0.707823	0.892877
PGS001313	EFO_0000676	psoriasis	0.00485626	0.0270098	0.857313	0.955672
PGS001314	EFO_0000612	myocardial infarction	0.262843	0.0274265	9.37581e-22	1.18885e-19
PGS001315	EFO_0000612	myocardial infarction	0.238857	0.0273513	2.48164e-18	2.31376e-16
PGS001316	EFO_0000612	myocardial infarction	0.235925	0.0273663	6.63565e-18	5.72899e-16
PGS001317	EFO_0000612	myocardial infarction	0.238866	0.0274293	3.08077e-18	2.79029e-16
PGS001318	EFO_0000589	metabolic disease	0.211106	0.0273864	1.27405e-14	7.21205e-13
PGS001319	EFO_0000589	metabolic disease	-0.101594	0.0306119	0.000904127	0.00723759
PGS001320	EFO_0000537	hypertension	0.179659	0.0274312	5.77557e-11	1.90714e-09
PGS001321	MONDO_0005041	glaucoma	0.0130155	0.0271096	0.631153	0.849217
PGS001322	MONDO_0005041	glaucoma	0.0355627	0.0271456	0.190171	0.471339
PGS001323	MONDO_0005041	glaucoma	0.00544363	0.0269428	0.839883	0.953101
PGS001324	EFO_0000493	family history	0.129298	0.0272058	2.0082e-06	2.93364e-05
PGS001326	EFO_0000464	emphysema	-0.0915675	0.0272644	0.000783666	0.00630513
PGS001327	EFO_0000400	diabetes mellitus	0.0993006	0.0271432	0.000253795	0.0022856
PGS001328	EFO_0000493	family history	0.0784537	0.0269622	0.00361697	0.0240437
PGS001329	EFO_0000400	diabetes mellitus	0.0694755	0.0270165	0.0101231	0.0562002
PGS001330	EFO_0000384	Crohn's disease	-0.0470131	0.0270362	0.0820532	0.278452
PGS001331	EFO_0000384	Crohn's disease	-0.0523177	0.0270692	0.0532681	0.207445
PGS001332	EFO_0000341	chronic obstructive pulmonary disease	-0.0598055	0.0270966	0.0273057	0.12563
PGS001333	EFO_0000341	chronic obstructive pulmonary disease	-0.0402258	0.0271153	0.137939	0.383232
PGS001334	EFO_0000341	chronic obstructive pulmonary disease	-0.040685	0.0270669	0.132805	0.373638
PGS001335	EFO_0000319	cardiovascular disease	0.160885	0.0274075	4.35544e-09	1.08715e-07
PGS001336	EFO_0000305	breast carcinoma	-0.0302959	0.02713	0.264125	0.561176
PGS001337	EFO_0005606	family history of breast cancer	-0.0235363	0.0272027	0.386918	0.681224
PGS001338	EFO_0000284	benign prostatic hyperplasia	-0.0011654	0.0269591	0.96552	0.987281
PGS001339	EFO_0000275|EFO_0003911	atrial fibrillation|atrial flutter	0.0202802	0.0269861	0.452348	0.7251
PGS001340	EFO_0000275	atrial fibrillation	0.0213907	0.0269196	0.426837	0.704725
PGS001341	MONDO_0004979	asthma	-0.00167604	0.0270927	0.950672	0.986135
PGS001343	MONDO_0004979	asthma	-0.00592939	0.0270547	0.826523	0.945831
PGS001344	MONDO_0004979	asthma	-0.0223967	0.0270291	0.407322	0.693841
PGS001345	MONDO_0004979	asthma	0.0169478	0.0269198	0.528977	0.782847
PGS001346	MONDO_0004979	asthma	0.00694611	0.0270913	0.797645	0.932398
PGS001347	EFO_0009268	family history of Alzheimer���s disease	-0.028916	0.0272557	0.288729	0.589721
PGS001348	MONDO_0004975	Alzheimer disease	-0.0274549	0.0271953	0.312713	0.608907
PGS001349	MONDO_0004975	Alzheimer disease	-0.0304877	0.0272218	0.262725	0.559327
PGS001353	MONDO_0005180	Parkinson disease	0.00158927	0.0270928	0.953223	0.986953
PGS001354	EFO_0002892	thyroid carcinoma	-0.0362536	0.0272053	0.182666	0.459564
PGS001355	EFO_0001645	coronary artery disease	0.547848	0.0290878	3.952e-79	4.17595e-76
PGS001356	EFO_0000275	atrial fibrillation	-0.138871	0.0268002	2.19863e-07	3.91554e-06
PGS001358	EFO_0004731	eye measurement	-0.0310359	0.0271672	0.253285	0.548065
PGS001359	EFO_0004731	eye measurement	0.108748	0.0271681	6.2598e-05	0.000644271
PGS001360	EFO_0004731	eye measurement	0.111846	0.0271628	3.82808e-05	0.000421355
PGS001361	EFO_0004731	eye measurement	-0.0217295	0.0271419	0.42337	0.701926
PGS001362	EFO_0004731	eye measurement	0.11098	0.027149	4.35435e-05	0.000469499
PGS001363	EFO_0004731	eye measurement	0.111412	0.0271203	3.99008e-05	0.000433169
PGS001364	EFO_0004731	eye measurement	0.002684	0.0269414	0.920643	0.979013
PGS001365	EFO_0004731	eye measurement	0.12164	0.0271104	7.22837e-06	9.3146e-05
PGS001366	EFO_0004731	eye measurement	0.122331	0.0271901	6.82394e-06	8.9388e-05
PGS001367	EFO_0004731	eye measurement	0.11559	0.0270938	1.9875e-05	0.000235088
PGS001368	EFO_0004731	eye measurement	0.115159	0.0271466	2.21436e-05	0.000259023
PGS001369	EFO_0007149	appendicitis	0.0414591	0.0270017	0.12468	0.363267
PGS001370	MONDO_0004979	asthma	0.0129931	0.0270106	0.630491	0.849048
PGS001371	EFO_0004918|EFO_0000400	age at diagnosis|diabetes mellitus	0.00784751	0.0273125	0.773865	0.924898
PGS001372	MONDO_0005271	allergic disease	-0.0296067	0.0271178	0.274929	0.574082
PGS001373	EFO_0004731	eye measurement	-0.033908	0.0271332	0.211413	0.500156
PGS001374	EFO_0004319	smoking cessation	-0.0126255	0.0269868	0.639899	0.85302
PGS001375	EFO_0004326	heart rate	0.0339769	0.0269553	0.207493	0.494771
PGS001376	EFO_0600084	bowel opening frequency	0.0478967	0.0270014	0.0760858	0.265576
PGS001377	EFO_0007992	basophil percentage of leukocytes	-0.0219005	0.0270858	0.418767	0.698826
PGS001378	EFO_0005090	basophil count	-0.0192813	0.0270152	0.475399	0.748848
PGS001379	EFO_0004302	anthropometric measurement	0.0138835	0.0270699	0.608037	0.835553
PGS001380	EFO_0010066	corneal hysteresis	-0.00725186	0.0270426	0.788573	0.928594
PGS001381	EFO_0010066	corneal hysteresis	-0.014653	0.027062	0.588191	0.823572
PGS001382	EFO_0010067	corneal resistance factor	-0.011599	0.0269961	0.667447	0.869272
PGS001383	EFO_0010067	corneal resistance factor	-0.0181514	0.0270472	0.502155	0.766409
PGS001384	EFO_0011014	health-related quality of life measurement	0.0128821	0.0270596	0.63403	0.850561
PGS001385	EFO_0011014	health-related quality of life measurement	-0.00259313	0.0271015	0.923773	0.979502
PGS001386	EFO_0011014	health-related quality of life measurement	0.0265881	0.0269989	0.32473	0.620492
PGS001387	EFO_0011014	health-related quality of life measurement	0.00023724	0.0269683	0.992981	0.996391
PGS001388	EFO_0005671	smoking behaviour measurement	-0.0855674	0.0273509	0.00175697	0.0126582
PGS001389	EFO_0008111	diet measurement	0.0204005	0.027011	0.450089	0.724256
PGS001390	EFO_0004607	duodenal ulcer	-0.010826	0.0271392	0.689961	0.882528
PGS001391	EFO_0007585	Cannabis use	-0.0236548	0.0271483	0.383579	0.677727
PGS001392	EFO_0006953	family history of lung cancer	-0.0013579	0.0270474	0.959959	0.987281
PGS001393	EFO_0009712	father's age at death	-0.0743433	0.0270022	0.00590104	0.0360327
PGS001394	EFO_0007878	alcohol consumption measurement	-0.0354315	0.0271225	0.191434	0.47216
PGS001395	HP_0002027	Abdominal pain	0.0358551	0.0270406	0.184848	0.463385
PGS001396	EFO_0007803	emotional symptom measurement	0.0220529	0.0270185	0.414377	0.697125
PGS001397	EFO_0008002	physical activity measurement	-0.0121687	0.02699	0.652092	0.860426
PGS001398	EFO_0009725	friendship satisfaction measurement	-0.0473681	0.0269945	0.0793048	0.27296
PGS001399	EFO_0009340	Varicella zoster virus seropositivity	0.00670141	0.0270737	0.804502	0.93485
PGS001400	EFO_0004509	hemoglobin measurement	0.0433607	0.0270846	0.109391	0.333754
PGS001401	EFO_0009724	health satisfaction measurement	0.0566151	0.0270925	0.0366455	0.156602
PGS001402	EFO_0009270	heel bone mineral density	0.0173504	0.0269458	0.519641	0.777723
PGS001403	EFO_0009270	heel bone mineral density	-0.00278496	0.026971	0.917758	0.977914
PGS001404	EFO_0009270	heel bone mineral density	-0.00919513	0.0269951	0.733388	0.907078
PGS001405	EFO_0004339	body height	-0.0637261	0.0271325	0.0188392	0.0933131
PGS001406	EFO_0010700	reticulocyte measurement	0.08465	0.0270246	0.00173424	0.0125674
PGS001407	EFO_0007937	blood protein measurement	-0.0411272	0.027126	0.129481	0.370256
PGS001408	EFO_0009253	Immature Reticulocyte Fraction Measurement	0.0452691	0.0270622	0.0943701	0.305991
PGS001409	EFO_0004695	intraocular pressure measurement	-0.00900193	0.0268698	0.73761	0.908924
PGS001410	EFO_0004695	intraocular pressure measurement	-0.00495938	0.0269498	0.853996	0.955672
PGS001411	EFO_0004695	intraocular pressure measurement	-0.00532522	0.027028	0.843807	0.953556
PGS001412	EFO_0008373	left ventricular ejection fraction measurement	0.00341808	0.0270743	0.899535	0.970568
PGS001413	EFO_0010555	left ventricular stroke volume measurement	-0.00950474	0.0270751	0.72555	0.902711
PGS001414	EFO_0007993	lymphocyte percentage of leukocytes	-0.0112722	0.0269539	0.675799	0.874758
PGS001415	EFO_0006930|EFO_0004346	brain volume measurement|neuroimaging measurement	-0.0166027	0.0270216	0.538936	0.789477
PGS001416	EFO_0006930|EFO_0004346	brain volume measurement|neuroimaging measurement	-0.0340608	0.0270134	0.207349	0.494771
PGS001417	EFO_0006930|EFO_0004346	brain volume measurement|neuroimaging measurement	-0.0248671	0.0269621	0.356373	0.654691
PGS001418	EFO_0006930|EFO_0004346	brain volume measurement|neuroimaging measurement	-0.0159251	0.0271221	0.557093	0.802935
PGS001419	EFO_0006930|EFO_0004346	brain volume measurement|neuroimaging measurement	-0.0179723	0.0270859	0.506991	0.768609
PGS001420	EFO_0006930|EFO_0004346	brain volume measurement|neuroimaging measurement	-0.0195667	0.0271602	0.471267	0.745096
PGS001421	EFO_0006930|EFO_0004346	brain volume measurement|neuroimaging measurement	0.0272351	0.0269389	0.312018	0.608074
PGS001422	EFO_0006930|EFO_0004346	brain volume measurement|neuroimaging measurement	-0.00909572	0.0269294	0.735543	0.908679
PGS001423	EFO_0006930|EFO_0004346	brain volume measurement|neuroimaging measurement	-0.0269496	0.0270464	0.319045	0.614637
PGS001424	EFO_0006930|EFO_0004346	brain volume measurement|neuroimaging measurement	-0.0347946	0.0269103	0.196017	0.478347
PGS001425	EFO_0006930|EFO_0004346	brain volume measurement|neuroimaging measurement	-0.0324494	0.0271203	0.231501	0.526441
PGS001426	EFO_0006930|EFO_0004346	brain volume measurement|neuroimaging measurement	-0.0248964	0.0269638	0.355838	0.654312
PGS001427	EFO_0006930|EFO_0004346	brain volume measurement|neuroimaging measurement	-0.0444209	0.0269802	0.0996757	0.315866
PGS001428	EFO_0006930|EFO_0004346	brain volume measurement|neuroimaging measurement	-0.0492605	0.0270957	0.0690613	0.247652
PGS001429	EFO_0006930|EFO_0004346	brain volume measurement|neuroimaging measurement	-0.0146621	0.0269827	0.586863	0.822996
PGS001430	EFO_0006930|EFO_0004346	brain volume measurement|neuroimaging measurement	0.0282919	0.0270901	0.296317	0.594886
PGS001431	EFO_0006930|EFO_0004346	brain volume measurement|neuroimaging measurement	-0.0340286	0.0270018	0.207585	0.494771
PGS001432	EFO_0006930|EFO_0004346	brain volume measurement|neuroimaging measurement	-0.036176	0.0270214	0.18064	0.457371
PGS001433	EFO_0006930|EFO_0004346	brain volume measurement|neuroimaging measurement	-0.0447956	0.0271635	0.0991257	0.314543
PGS001434	EFO_0006930|EFO_0004346	brain volume measurement|neuroimaging measurement	-0.00151882	0.0270666	0.955251	0.987235
PGS001435	EFO_0006930|EFO_0004346	brain volume measurement|neuroimaging measurement	-0.0404709	0.0268082	0.131134	0.372486
PGS001436	EFO_0006930|EFO_0004346	brain volume measurement|neuroimaging measurement	-0.0010903	0.0269474	0.967726	0.987281
PGS001437	EFO_0006930|EFO_0004346	brain volume measurement|neuroimaging measurement	-0.035996	0.0271429	0.184784	0.463385
PGS001438	EFO_0006930|EFO_0004346	brain volume measurement|neuroimaging measurement	-0.00194663	0.0269809	0.942484	0.983451
PGS001439	EFO_0006930|EFO_0004346	brain volume measurement|neuroimaging measurement	-0.00348519	0.0269972	0.897283	0.970118
PGS001440	EFO_0006930|EFO_0004346	brain volume measurement|neuroimaging measurement	-0.0274677	0.0270364	0.309652	0.607048
PGS001441	EFO_0006930|EFO_0004346	brain volume measurement|neuroimaging measurement	-0.0413929	0.0268259	0.122825	0.358523
PGS001442	EFO_0006930|EFO_0004346	brain volume measurement|neuroimaging measurement	-0.0239098	0.0269009	0.374104	0.670006
PGS001443	EFO_0006930|EFO_0004346	brain volume measurement|neuroimaging measurement	-0.0271215	0.0269495	0.314231	0.611112
PGS001444	EFO_0006930|EFO_0004346	brain volume measurement|neuroimaging measurement	-0.00657259	0.0269689	0.807455	0.936223
PGS001445	EFO_0006930|EFO_0004346	brain volume measurement|neuroimaging measurement	-0.038744	0.0271278	0.153233	0.414108
PGS001446	EFO_0006930|EFO_0004346	brain volume measurement|neuroimaging measurement	-0.00381787	0.0268877	0.887085	0.964025
PGS001447	EFO_0006930|EFO_0004346	brain volume measurement|neuroimaging measurement	-0.00991775	0.0270934	0.714322	0.895771
PGS001448	EFO_0006930|EFO_0004346	brain volume measurement|neuroimaging measurement	0.00764049	0.0270286	0.777421	0.924898
PGS001449	EFO_0006930|EFO_0004346	brain volume measurement|neuroimaging measurement	0.0167376	0.0269152	0.534033	0.785818
PGS001450	EFO_0006930|EFO_0004346	brain volume measurement|neuroimaging measurement	-0.0360288	0.0269881	0.18188	0.458678
PGS001451	EFO_0006930|EFO_0004346	brain volume measurement|neuroimaging measurement	-0.0234762	0.0270014	0.384603	0.67846
PGS001452	EFO_0006930|EFO_0004346	brain volume measurement|neuroimaging measurement	-0.0477959	0.0270132	0.076835	0.26653
PGS001453	EFO_0006930|EFO_0004346	brain volume measurement|neuroimaging measurement	-0.031405	0.026983	0.244473	0.538585
PGS001454	EFO_0006930|EFO_0004346	brain volume measurement|neuroimaging measurement	-0.0333374	0.0270147	0.217186	0.505491
PGS001455	EFO_0006930|EFO_0004346	brain volume measurement|neuroimaging measurement	0.00530905	0.0270661	0.844492	0.953556
PGS001456	EFO_0006930|EFO_0004346	brain volume measurement|neuroimaging measurement	0.00990551	0.0270167	0.713884	0.895771
PGS001457	EFO_0006930|EFO_0004346	brain volume measurement|neuroimaging measurement	-0.0102218	0.0270781	0.705808	0.892158
PGS001458	EFO_0006930|EFO_0004346	brain volume measurement|neuroimaging measurement	-0.045499	0.0271624	0.0939194	0.30589
PGS001459	EFO_0006930|EFO_0004346	brain volume measurement|neuroimaging measurement	-0.0461876	0.0269628	0.0867102	0.289075
PGS001460	EFO_0006930|EFO_0004346	brain volume measurement|neuroimaging measurement	-0.0190346	0.0269369	0.479793	0.750016
PGS001461	EFO_0006930|EFO_0004346	brain volume measurement|neuroimaging measurement	-0.0308967	0.0268636	0.25009	0.543885
PGS001462	EFO_0006930|EFO_0004346	brain volume measurement|neuroimaging measurement	-0.0248421	0.0269827	0.357223	0.655323
PGS001463	EFO_0006930|EFO_0004346	brain volume measurement|neuroimaging measurement	-0.00686088	0.0269574	0.799103	0.932679
PGS001464	EFO_0006930|EFO_0004346	brain volume measurement|neuroimaging measurement	-0.0113717	0.0269722	0.67331	0.873355
PGS001465	EFO_0006930|EFO_0004346	brain volume measurement|neuroimaging measurement	-0.0168573	0.0270275	0.532818	0.785818
PGS001466	EFO_0006930|EFO_0004346	brain volume measurement|neuroimaging measurement	-0.0131311	0.0270691	0.627608	0.846983
PGS001467	EFO_0006930|EFO_0004346	brain volume measurement|neuroimaging measurement	-0.00587636	0.0268535	0.826782	0.945831
PGS001468	EFO_0006930|EFO_0004346	brain volume measurement|neuroimaging measurement	-0.0184153	0.0269485	0.494385	0.761117
PGS001469	EFO_0006930|EFO_0004346	brain volume measurement|neuroimaging measurement	-0.0458125	0.0269943	0.0896748	0.29634
PGS001470	EFO_0006930|EFO_0004346	brain volume measurement|neuroimaging measurement	-0.0460994	0.0269614	0.087297	0.290379
PGS001471	EFO_0006930|EFO_0004346	brain volume measurement|neuroimaging measurement	-0.00479325	0.0269277	0.85872	0.955672
PGS001472	EFO_0006930|EFO_0004346	brain volume measurement|neuroimaging measurement	-0.0238312	0.027142	0.379933	0.674812
PGS001473	EFO_0006930|EFO_0004346	brain volume measurement|neuroimaging measurement	-0.0347418	0.0271678	0.200972	0.485364
PGS001474	EFO_0006930|EFO_0004346	brain volume measurement|neuroimaging measurement	-0.0362429	0.026961	0.178861	0.455601
PGS001475	EFO_0006930|EFO_0004346	brain volume measurement|neuroimaging measurement	-0.0408249	0.0270091	0.130656	0.372463
PGS001476	EFO_0006930|EFO_0004346	brain volume measurement|neuroimaging measurement	-0.0199529	0.027221	0.463561	0.735847
PGS001477	EFO_0006930|EFO_0004346	brain volume measurement|neuroimaging measurement	-0.0313602	0.0271194	0.247528	0.541521
PGS001478	EFO_0006930|EFO_0004346	brain volume measurement|neuroimaging measurement	-0.0365327	0.0269871	0.175829	0.449498
PGS001479	EFO_0006930|EFO_0004346	brain volume measurement|neuroimaging measurement	-0.0494074	0.0269583	0.0668417	0.242158
PGS001480	EFO_0006930|EFO_0004346	brain volume measurement|neuroimaging measurement	-0.0277755	0.0271027	0.305446	0.604325
PGS001481	EFO_0006930|EFO_0004346	brain volume measurement|neuroimaging measurement	-0.0224617	0.0270601	0.406501	0.693841
PGS001482	EFO_0006930|EFO_0004346	brain volume measurement|neuroimaging measurement	0.00306553	0.0268602	0.909135	0.974252
PGS001483	EFO_0006930|EFO_0004346	brain volume measurement|neuroimaging measurement	-0.0143481	0.0271149	0.596696	0.825649
PGS001484	EFO_0006930|EFO_0004346	brain volume measurement|neuroimaging measurement	-0.0356379	0.027082	0.1882	0.468283
PGS001485	EFO_0006930|EFO_0004346	brain volume measurement|neuroimaging measurement	-0.0452282	0.0270892	0.094998	0.306833
PGS001486	EFO_0006930|EFO_0004346	brain volume measurement|neuroimaging measurement	-0.0201205	0.0270231	0.456532	0.728705
PGS001487	EFO_0006930|EFO_0004346	brain volume measurement|neuroimaging measurement	-0.030919	0.0270087	0.2523	0.547428
PGS001488	EFO_0006930|EFO_0004346	brain volume measurement|neuroimaging measurement	-0.0201047	0.0270679	0.457632	0.728906
PGS001489	EFO_0006930|EFO_0004346	brain volume measurement|neuroimaging measurement	-0.0239703	0.0270597	0.375708	0.671361
PGS001490	EFO_0006930|EFO_0004346	brain volume measurement|neuroimaging measurement	-0.0259373	0.0271246	0.338958	0.636318
PGS001491	EFO_0006930|EFO_0004346	brain volume measurement|neuroimaging measurement	-0.00376952	0.0269185	0.888633	0.964496
PGS001492	EFO_0006930|EFO_0004346	brain volume measurement|neuroimaging measurement	-0.0411637	0.0269939	0.127277	0.368789
PGS001493	EFO_0006930|EFO_0004346	brain volume measurement|neuroimaging measurement	-0.0313506	0.0270225	0.245981	0.539627
PGS001494	EFO_0006930|EFO_0004346	brain volume measurement|neuroimaging measurement	-0.0450578	0.0270151	0.0953409	0.306833
PGS001495	EFO_0006930|EFO_0004346	brain volume measurement|neuroimaging measurement	0.0433896	0.0271195	0.109612	0.334104
PGS001496	EFO_0006930|EFO_0004346	brain volume measurement|neuroimaging measurement	0.00535247	0.027043	0.843104	0.953153
PGS001497	EFO_0006930|EFO_0004346	brain volume measurement|neuroimaging measurement	-0.0177526	0.0270284	0.511302	0.771454
PGS001498	EFO_0006930|EFO_0004346	brain volume measurement|neuroimaging measurement	-0.035933	0.0270155	0.183489	0.461268
PGS001499	EFO_0006930|EFO_0004346	brain volume measurement|neuroimaging measurement	0.0179048	0.0271259	0.509214	0.769591
PGS001500	EFO_0006930|EFO_0004346	brain volume measurement|neuroimaging measurement	-0.00466093	0.0270042	0.862966	0.955827
PGS001501	EFO_0006930|EFO_0004346	brain volume measurement|neuroimaging measurement	0.0208449	0.026989	0.439909	0.717098
PGS001502	EFO_0006930|EFO_0004346	brain volume measurement|neuroimaging measurement	-0.0290601	0.0270704	0.283048	0.582638
PGS001503	EFO_0006930|EFO_0004346	brain volume measurement|neuroimaging measurement	-0.0289427	0.0270721	0.285025	0.58515
PGS001504	EFO_0006930|EFO_0004346	brain volume measurement|neuroimaging measurement	0.0911174	0.0271755	0.000799635	0.00641732
PGS001505	EFO_0006930|EFO_0004346	brain volume measurement|neuroimaging measurement	-0.0122006	0.0270148	0.651538	0.860426
PGS001506	EFO_0006930|EFO_0004346	brain volume measurement|neuroimaging measurement	-0.0305248	0.0269999	0.258244	0.553733
PGS001507	EFO_0004346	neuroimaging measurement	-0.0188979	0.0270615	0.484968	0.753234
PGS001508	EFO_0004346	neuroimaging measurement	-0.00733371	0.0270436	0.786252	0.927584
PGS001509	EFO_0004346	neuroimaging measurement	-0.000148391	0.0270273	0.995619	0.997235
PGS001510	EFO_0004346	neuroimaging measurement	-0.00199355	0.0271419	0.941449	0.983451
PGS001511	EFO_0004346	neuroimaging measurement	-0.0188115	0.027041	0.486637	0.755078
PGS001512	EFO_0004346	neuroimaging measurement	-0.0339874	0.0271973	0.211422	0.500156
PGS001513	EFO_0004346	neuroimaging measurement	-0.0377672	0.0271466	0.164155	0.432562
PGS001514	EFO_0000408	disease	-0.050021	0.0270635	0.0645612	0.237699
PGS001515	EFO_0006525	cigarettes per day measurement	-0.0871053	0.0273347	0.00143948	0.0107876
PGS001516	EFO_0009431	intestinal disease	-0.0714655	0.0270331	0.00820228	0.0475342
PGS001517	EFO_0007985	platelet crit	0.0320374	0.0269685	0.234851	0.529501
PGS001518	EFO_0008111	diet measurement	0.0201716	0.0272341	0.458892	0.729899
PGS001519	EFO_0004517	arterial stiffness measurement	-0.000639624	0.0270285	0.98112	0.992937
PGS001520	EFO_0004517	arterial stiffness measurement	0.0406331	0.0271958	0.135151	0.378301
PGS001521	EFO_0004462	PR interval	0.0278483	0.0270335	0.302945	0.601878
PGS001522	HP_0003040	Arthropathy	-0.0144792	0.0271232	0.593459	0.82469
PGS001523	EFO_0004326	heart rate	0.0225847	0.0269617	0.402222	0.691271
PGS001524	EFO_0004326	heart rate	-0.0264031	0.0271072	0.330044	0.626867
PGS001525	EFO_0005055	QRS duration	-0.0384057	0.0270707	0.155981	0.41868
PGS001526	EFO_0004682	QT interval	-0.0307316	0.0268969	0.253217	0.548065
PGS001527	EFO_0004682	QT interval	0.004036	0.0270422	0.881358	0.962285
PGS001528	EFO_0007986	reticulocyte count	0.0459335	0.0270115	0.0890336	0.295226
PGS001529	EFO_0007772	calcaneal bone quantitative ultrasound measurement	0.017797	0.0269427	0.5089	0.769591
PGS001530	EFO_0007772	calcaneal bone quantitative ultrasound measurement	0.00131924	0.0270006	0.961031	0.987281
PGS001531	EFO_0007772	calcaneal bone quantitative ultrasound measurement	-0.00396165	0.0269904	0.883306	0.963219
PGS001532	EFO_0005671	smoking behaviour measurement	0.066085	0.0271996	0.0151142	0.0779057
PGS001533	HP_0000360	Tinnitus	0.050984	0.0271812	0.0606953	0.22878
PGS001534	EFO_0005665|EFO_0004346	white matter hyperintensity measurement|neuroimaging measurement	-0.0109044	0.0271881	0.688366	0.882528
PGS001535	EFO_0010729	sun exposure measurement	0.00538451	0.0275485	0.845036	0.953556
PGS001536	EFO_0004208	Vitiligo	-0.00252252	0.0269079	0.925311	0.979502
PGS001537	EFO_0006931|EFO_0004346	nucleus accumbens volume|neuroimaging measurement	0.00735704	0.0270672	0.785771	0.927463
PGS001538	EFO_0006931|EFO_0004346	nucleus accumbens volume|neuroimaging measurement	0.00160407	0.0269943	0.952616	0.986953
PGS001539	EFO_0010303|EFO_0010605|EFO_0004346	fourth ventricle volume measurement|brain stem volume measurement|neuroimaging measurement	-0.0211992	0.0270898	0.433889	0.711183
PGS001540	EFO_0008320|EFO_0005420|EFO_0004346	white matter volume measurement|grey matter volume measurement|neuroimaging measurement	-0.0671784	0.0272119	0.0135599	0.0714037
PGS001541	EFO_0008320|EFO_0005420|EFO_0004346	white matter volume measurement|grey matter volume measurement|neuroimaging measurement	-0.00406778	0.0269702	0.880114	0.962285
PGS001542	EFO_0004830|EFO_0004346	caudate nucleus volume|neuroimaging measurement	-0.0318245	0.0269899	0.238348	0.533959
PGS001543	EFO_0004830|EFO_0004346	caudate nucleus volume|neuroimaging measurement	-0.0781283	0.0270166	0.00382972	0.0249799
PGS001544	EFO_0005420|EFO_0004346	grey matter volume measurement|neuroimaging measurement	-0.0678062	0.027209	0.0127009	0.0677807
PGS001545	EFO_0005420|EFO_0004346	grey matter volume measurement|neuroimaging measurement	0.0187714	0.0269836	0.486641	0.755078
PGS001546	EFO_0005420|EFO_0004346	grey matter volume measurement|neuroimaging measurement	0.00915533	0.0272402	0.736798	0.908924
PGS001547	EFO_0005420|EFO_0004346	grey matter volume measurement|neuroimaging measurement	0.0542646	0.0269738	0.0442463	0.180284
PGS001548	EFO_0005420|EFO_0004346	grey matter volume measurement|neuroimaging measurement	-0.111798	0.0272313	4.03446e-05	0.000436492
PGS001549	EFO_0005420|EFO_0004346	grey matter volume measurement|neuroimaging measurement	-0.0526369	0.0271407	0.0524519	0.204769
PGS001550	EFO_0005420|EFO_0004346	grey matter volume measurement|neuroimaging measurement	-0.0385887	0.02713	0.154921	0.416894
PGS001551	EFO_0005420|EFO_0004346	grey matter volume measurement|neuroimaging measurement	-0.0475618	0.0271315	0.0795997	0.273131
PGS001552	EFO_0005420|EFO_0004346	grey matter volume measurement|neuroimaging measurement	0.0121186	0.0272457	0.656474	0.862421
PGS001553	EFO_0005420|EFO_0004346	grey matter volume measurement|neuroimaging measurement	0.00662127	0.0269217	0.805725	0.935585
PGS001554	EFO_0005420|EFO_0004346	grey matter volume measurement|neuroimaging measurement	0.0479906	0.0270606	0.0761541	0.265576
PGS001555	EFO_0005420|EFO_0004346	grey matter volume measurement|neuroimaging measurement	0.0116859	0.0270666	0.665926	0.868753
PGS001556	EFO_0005420|EFO_0004346	grey matter volume measurement|neuroimaging measurement	0.0134589	0.027	0.618147	0.840638
PGS001557	EFO_0005420|EFO_0004346	grey matter volume measurement|neuroimaging measurement	-0.00370505	0.0271047	0.891273	0.966257
PGS001558	EFO_0005420|EFO_0004346	grey matter volume measurement|neuroimaging measurement	-0.0408135	0.0271028	0.132098	0.373552
PGS001559	EFO_0005420|EFO_0004346	grey matter volume measurement|neuroimaging measurement	-0.0410628	0.0271036	0.129765	0.370256
PGS001560	EFO_0005420|EFO_0004346	grey matter volume measurement|neuroimaging measurement	-0.0505803	0.0269408	0.0604551	0.228146
PGS001561	EFO_0005420|EFO_0004346	grey matter volume measurement|neuroimaging measurement	-0.0508888	0.0271463	0.0608466	0.229078
PGS001562	EFO_0005420|EFO_0004346	grey matter volume measurement|neuroimaging measurement	-0.0616628	0.0271309	0.0230391	0.109661
PGS001563	EFO_0005420|EFO_0004346	grey matter volume measurement|neuroimaging measurement	-0.0170976	0.027082	0.527827	0.782369
PGS001564	EFO_0005420|EFO_0004346	grey matter volume measurement|neuroimaging measurement	-0.0256061	0.0270287	0.343452	0.641948
PGS001565	EFO_0005420|EFO_0004346	grey matter volume measurement|neuroimaging measurement	0.0201564	0.0270113	0.455534	0.727478
PGS001566	EFO_0005420|EFO_0004346	grey matter volume measurement|neuroimaging measurement	-0.00103888	0.0271148	0.969437	0.987281
PGS001567	EFO_0005420|EFO_0004346	grey matter volume measurement|neuroimaging measurement	0.0502885	0.026993	0.062459	0.232816
PGS001568	EFO_0005420|EFO_0004346	grey matter volume measurement|neuroimaging measurement	-0.0384508	0.0271435	0.156607	0.419844
PGS001569	EFO_0005420|EFO_0004346	grey matter volume measurement|neuroimaging measurement	-0.0504759	0.0270921	0.0624452	0.232816
PGS001570	EFO_0005420|EFO_0004346	grey matter volume measurement|neuroimaging measurement	-0.0491167	0.0269321	0.068194	0.245374
PGS001571	EFO_0005420|EFO_0004346	grey matter volume measurement|neuroimaging measurement	-0.0301729	0.0269606	0.263076	0.559469
PGS001572	EFO_0005420|EFO_0004346	grey matter volume measurement|neuroimaging measurement	-0.033811	0.0270962	0.2121	0.501011
PGS001573	EFO_0005420|EFO_0004346	grey matter volume measurement|neuroimaging measurement	-0.00404631	0.0271528	0.881538	0.962285
PGS001574	EFO_0005420|EFO_0004346	grey matter volume measurement|neuroimaging measurement	-0.0445643	0.0268716	0.0972331	0.310073
PGS001575	EFO_0005420|EFO_0004346	grey matter volume measurement|neuroimaging measurement	-0.00635353	0.0271233	0.814793	0.938552
PGS001576	EFO_0005420|EFO_0004346	grey matter volume measurement|neuroimaging measurement	0.00769747	0.0269179	0.774908	0.924898
PGS001577	EFO_0005420|EFO_0004346	grey matter volume measurement|neuroimaging measurement	-0.0347374	0.0269372	0.1972	0.480496
PGS001578	EFO_0005420|EFO_0004346	grey matter volume measurement|neuroimaging measurement	-0.0193644	0.0269381	0.472234	0.746253
PGS001579	EFO_0005420|EFO_0004346	grey matter volume measurement|neuroimaging measurement	-0.00883461	0.0270634	0.74409	0.909944
PGS001580	EFO_0005420|EFO_0004346	grey matter volume measurement|neuroimaging measurement	-0.0522032	0.0271093	0.0541476	0.209582
PGS001581	EFO_0005420|EFO_0004346	grey matter volume measurement|neuroimaging measurement	0.00895281	0.0270706	0.740855	0.909724
PGS001582	EFO_0005420|EFO_0004346	grey matter volume measurement|neuroimaging measurement	-0.0142208	0.0269505	0.597733	0.825987
PGS001583	EFO_0005420|EFO_0004346	grey matter volume measurement|neuroimaging measurement	0.000383654	0.0271146	0.988711	0.995231
PGS001584	EFO_0005420|EFO_0004346	grey matter volume measurement|neuroimaging measurement	-0.00404879	0.0270837	0.881165	0.962285
PGS001585	EFO_0005420|EFO_0004346	grey matter volume measurement|neuroimaging measurement	-0.054957	0.0269909	0.0417371	0.172499
PGS001586	EFO_0005420|EFO_0004346	grey matter volume measurement|neuroimaging measurement	-0.0787792	0.0270748	0.00361793	0.0240437
PGS001587	EFO_0005420|EFO_0004346	grey matter volume measurement|neuroimaging measurement	-0.0454641	0.026998	0.0921853	0.302221
PGS001588	EFO_0005420|EFO_0004346	grey matter volume measurement|neuroimaging measurement	-0.0817072	0.0272284	0.00269264	0.0186609
PGS001589	EFO_0005420|EFO_0004346	grey matter volume measurement|neuroimaging measurement	-0.0464264	0.0270647	0.0862739	0.288322
PGS001590	EFO_0005420|EFO_0004346	grey matter volume measurement|neuroimaging measurement	-0.0803696	0.027599	0.00359065	0.0240134
PGS001591	EFO_0005420|EFO_0004346	grey matter volume measurement|neuroimaging measurement	-0.0586846	0.0271539	0.0306811	0.136789
PGS001592	EFO_0005420|EFO_0004346	grey matter volume measurement|neuroimaging measurement	-0.0441546	0.0271141	0.103424	0.321741
PGS001593	EFO_0005420|EFO_0004346	grey matter volume measurement|neuroimaging measurement	0.0137711	0.0271456	0.611941	0.837949
PGS001594	EFO_0005420|EFO_0004346	grey matter volume measurement|neuroimaging measurement	0.00762804	0.0271085	0.778412	0.924898
PGS001595	EFO_0005420|EFO_0004346	grey matter volume measurement|neuroimaging measurement	-0.0735584	0.0270739	0.00658871	0.0392745
PGS001596	EFO_0005420|EFO_0004346	grey matter volume measurement|neuroimaging measurement	-0.0632398	0.0269916	0.0191323	0.0943223
PGS001597	EFO_0006516|EFO_0004346	superior frontal gyrus grey matter volume measurement|neuroimaging measurement	-0.0741062	0.0271015	0.00624954	0.0375209
PGS001598	EFO_0006516|EFO_0004346	superior frontal gyrus grey matter volume measurement|neuroimaging measurement	-0.0241474	0.0269571	0.370375	0.668616
PGS001599	EFO_0005420|EFO_0004346	grey matter volume measurement|neuroimaging measurement	-0.0347192	0.0269788	0.198128	0.481496
PGS001600	EFO_0005420|EFO_0004346	grey matter volume measurement|neuroimaging measurement	0.00443922	0.026897	0.868909	0.957334
PGS001601	EFO_0005420|EFO_0004346	grey matter volume measurement|neuroimaging measurement	-0.0203382	0.0269915	0.451146	0.7251
PGS001602	EFO_0005420|EFO_0004346	grey matter volume measurement|neuroimaging measurement	-0.034057	0.026968	0.206638	0.493724
PGS001603	EFO_0005420|EFO_0004346	grey matter volume measurement|neuroimaging measurement	-0.0619035	0.0270769	0.0222421	0.106668
PGS001604	EFO_0005420|EFO_0004346	grey matter volume measurement|neuroimaging measurement	-0.0449976	0.0269747	0.0952875	0.306833
PGS001605	EFO_0005420|EFO_0004346	grey matter volume measurement|neuroimaging measurement	-0.0336497	0.0268876	0.210754	0.499693
PGS001606	EFO_0005420|EFO_0004346	grey matter volume measurement|neuroimaging measurement	-0.0206782	0.0271937	0.447013	0.722239
PGS001607	EFO_0005420|EFO_0004346	grey matter volume measurement|neuroimaging measurement	-0.00245229	0.0269902	0.927605	0.979502
PGS001608	EFO_0005420|EFO_0004346	grey matter volume measurement|neuroimaging measurement	-0.0190932	0.0269304	0.478335	0.749171
PGS001609	EFO_0005420|EFO_0004346	grey matter volume measurement|neuroimaging measurement	-0.00696947	0.0269461	0.795909	0.93204
PGS001610	EFO_0005420|EFO_0004346	grey matter volume measurement|neuroimaging measurement	0.02536	0.0271233	0.349793	0.649206
PGS001611	EFO_0005420|EFO_0004346	grey matter volume measurement|neuroimaging measurement	-0.0215691	0.027044	0.425128	0.703934
PGS001612	EFO_0005420|EFO_0004346	grey matter volume measurement|neuroimaging measurement	-0.000630836	0.0269829	0.981348	0.992937
PGS001613	EFO_0005420|EFO_0004346	grey matter volume measurement|neuroimaging measurement	0.0146979	0.0270586	0.587001	0.822996
PGS001614	EFO_0005420|EFO_0004346	grey matter volume measurement|neuroimaging measurement	-0.00996162	0.0268674	0.710809	0.893798
PGS001615	EFO_0005420|EFO_0004346	grey matter volume measurement|neuroimaging measurement	-0.00435587	0.0272931	0.8732	0.959128
PGS001616	EFO_0005420|EFO_0004346	grey matter volume measurement|neuroimaging measurement	0.0101434	0.0270391	0.707558	0.892877
PGS001617	EFO_0005420|EFO_0004346	grey matter volume measurement|neuroimaging measurement	0.018475	0.0270497	0.494606	0.761117
PGS001618	EFO_0005420|EFO_0004346	grey matter volume measurement|neuroimaging measurement	-0.0220411	0.0270512	0.415191	0.697125
PGS001619	EFO_0005420|EFO_0004346	grey matter volume measurement|neuroimaging measurement	-0.0111326	0.0270229	0.680362	0.877797
PGS001620	EFO_0005420|EFO_0004346	grey matter volume measurement|neuroimaging measurement	0.037013	0.0270143	0.170647	0.443438
PGS001621	EFO_0005420|EFO_0004346	grey matter volume measurement|neuroimaging measurement	-0.0316468	0.0270561	0.242134	0.536758
PGS001622	EFO_0005420|EFO_0004346	grey matter volume measurement|neuroimaging measurement	-0.0167281	0.0269461	0.534732	0.78586
PGS001623	EFO_0005420|EFO_0004346	grey matter volume measurement|neuroimaging measurement	0.0698826	0.0270803	0.00986368	0.0551462
PGS001624	EFO_0005420|EFO_0004346	grey matter volume measurement|neuroimaging measurement	0.0411694	0.0270723	0.128329	0.370099
PGS001625	EFO_0005420|EFO_0004346	grey matter volume measurement|neuroimaging measurement	0.0285047	0.0269687	0.290533	0.589721
PGS001626	EFO_0005420|EFO_0004346	grey matter volume measurement|neuroimaging measurement	0.0243015	0.0269803	0.367741	0.665376
PGS001627	EFO_0005420|EFO_0004346	grey matter volume measurement|neuroimaging measurement	0.0122723	0.0269414	0.648737	0.85906
PGS001628	EFO_0005420|EFO_0004346	grey matter volume measurement|neuroimaging measurement	-0.0109094	0.0270323	0.686529	0.88174
PGS001629	EFO_0005420|EFO_0004346	grey matter volume measurement|neuroimaging measurement	0.00149493	0.0269606	0.955781	0.987235
PGS001630	EFO_0005035|EFO_0004346	hippocampal volume|neuroimaging measurement	0.023716	0.0270569	0.380747	0.675415
PGS001631	EFO_0006933|EFO_0004346	pallidum volume|neuroimaging measurement	-0.0452766	0.0270166	0.0937612	0.30589
PGS001632	EFO_0006933|EFO_0004346	pallidum volume|neuroimaging measurement	-0.0035566	0.0269151	0.894872	0.967842
PGS001633	EFO_0005420|EFO_0004346	grey matter volume measurement|neuroimaging measurement	-0.0545186	0.0271217	0.0444159	0.180742
PGS001634	EFO_0005420|EFO_0004346	grey matter volume measurement|neuroimaging measurement	0.037344	0.0270641	0.167636	0.438642
PGS001635	EFO_0006932|EFO_0004346	putamen volume|neuroimaging measurement	0.00557166	0.027127	0.837266	0.952507
PGS001636	EFO_0006932|EFO_0004346	putamen volume|neuroimaging measurement	0.00336012	0.0270325	0.901078	0.971335
PGS001637	EFO_0006935|EFO_0004346	thalamus volume|neuroimaging measurement	-0.0375611	0.0272034	0.167355	0.438444
PGS001638	EFO_0006935|EFO_0004346	thalamus volume|neuroimaging measurement	-0.0300111	0.027166	0.269277	0.567559
PGS001639	EFO_0008080|EFO_0004346	cerebrospinal fluid volume measurement|neuroimaging measurement	-0.0320186	0.0270387	0.236343	0.532485
PGS001640	EFO_0008320|EFO_0004346	white matter volume measurement|neuroimaging measurement	-0.0499778	0.0271659	0.0658079	0.239507
PGS001641	EFO_0008320|EFO_0004346	white matter volume measurement|neuroimaging measurement	-0.00840856	0.0272657	0.757783	0.91756
PGS001642	EFO_0006930|EFO_0004346	brain volume measurement|neuroimaging measurement	0.0676574	0.0272229	0.0129437	0.0686146
PGS001643	EFO_0006930|EFO_0004346	brain volume measurement|neuroimaging measurement	-0.0166336	0.027035	0.538383	0.789477
PGS001644	EFO_0006930|EFO_0004346	brain volume measurement|neuroimaging measurement	-0.0340563	0.0270431	0.207909	0.49517
PGS001645	EFO_0006930|EFO_0004346	brain volume measurement|neuroimaging measurement	-0.012503	0.0269279	0.642422	0.855304
PGS001646	EFO_0006930|EFO_0004346	brain volume measurement|neuroimaging measurement	0.0133823	0.0269265	0.619195	0.84134
PGS001647	EFO_0006930|EFO_0004346	brain volume measurement|neuroimaging measurement	-0.0111617	0.0270663	0.680058	0.877762
PGS001648	EFO_0006930|EFO_0004346	brain volume measurement|neuroimaging measurement	-0.012286	0.0271973	0.651459	0.860426
PGS001649	EFO_0006930|EFO_0004346	brain volume measurement|neuroimaging measurement	-0.00547138	0.027076	0.839858	0.953101
PGS001650	EFO_0006930|EFO_0004346	brain volume measurement|neuroimaging measurement	-0.0383929	0.0269012	0.153528	0.414551
PGS001651	EFO_0006930|EFO_0004346	brain volume measurement|neuroimaging measurement	0.00629849	0.0271227	0.816365	0.938998
PGS001652	EFO_0006930|EFO_0004346	brain volume measurement|neuroimaging measurement	-0.0285062	0.0270382	0.291749	0.5902
PGS001653	EFO_0006930|EFO_0004346	brain volume measurement|neuroimaging measurement	-0.0650945	0.0270294	0.0160277	0.0816844
PGS001654	EFO_0006930|EFO_0004346	brain volume measurement|neuroimaging measurement	-0.0653688	0.0270462	0.0156519	0.0800265
PGS001655	EFO_0006930|EFO_0004346	brain volume measurement|neuroimaging measurement	-0.0644838	0.0270545	0.01715	0.0865691
PGS001656	EFO_0006930|EFO_0004346	brain volume measurement|neuroimaging measurement	-0.021293	0.0269295	0.429123	0.707027
PGS001657	EFO_0006930|EFO_0004346	brain volume measurement|neuroimaging measurement	-0.00935516	0.0269342	0.728341	0.904255
PGS001658	EFO_0006930|EFO_0004346	brain volume measurement|neuroimaging measurement	-0.0135777	0.0270417	0.615595	0.838745
PGS001659	EFO_0006930|EFO_0004346	brain volume measurement|neuroimaging measurement	0.00990421	0.026887	0.712602	0.895697
PGS001660	EFO_0006930|EFO_0004346	brain volume measurement|neuroimaging measurement	-0.0216692	0.0268183	0.419088	0.698826
PGS001661	EFO_0006930|EFO_0004346	brain volume measurement|neuroimaging measurement	-0.0137278	0.0271365	0.61294	0.838063
PGS001662	EFO_0006930|EFO_0004346	brain volume measurement|neuroimaging measurement	-0.0419855	0.0270587	0.120746	0.355071
PGS001663	EFO_0006930|EFO_0004346	brain volume measurement|neuroimaging measurement	-0.0412379	0.0270454	0.127317	0.368789
PGS001664	EFO_0006930|EFO_0004346	brain volume measurement|neuroimaging measurement	-0.0278128	0.0270037	0.303027	0.601878
PGS001665	EFO_0006930|EFO_0004346	brain volume measurement|neuroimaging measurement	-0.0291534	0.0270785	0.281647	0.581643
PGS001666	EFO_0006930|EFO_0004346	brain volume measurement|neuroimaging measurement	-0.0230371	0.0270142	0.393782	0.685611
PGS001667	EFO_0006930|EFO_0004346	brain volume measurement|neuroimaging measurement	-0.0139733	0.0269649	0.604317	0.832591
PGS001668	EFO_0006930|EFO_0004346	brain volume measurement|neuroimaging measurement	-0.0273455	0.0269598	0.310436	0.607515
PGS001669	EFO_0006930|EFO_0004346	brain volume measurement|neuroimaging measurement	-0.0156638	0.0270423	0.562433	0.807479
PGS001670	EFO_0006930|EFO_0004346	brain volume measurement|neuroimaging measurement	-0.0243027	0.0271155	0.370111	0.668519
PGS001671	EFO_0006930|EFO_0004346	brain volume measurement|neuroimaging measurement	-0.0217816	0.0271778	0.422871	0.701663
PGS001672	EFO_0006930|EFO_0004346	brain volume measurement|neuroimaging measurement	-0.0226325	0.0270307	0.402431	0.691271
PGS001673	EFO_0006930|EFO_0004346	brain volume measurement|neuroimaging measurement	-0.0231434	0.0271454	0.393897	0.685611
PGS001674	EFO_0006930|EFO_0004346	brain volume measurement|neuroimaging measurement	-0.0303005	0.0270784	0.263145	0.559469
PGS001675	EFO_0006930|EFO_0004346	brain volume measurement|neuroimaging measurement	-0.0595303	0.026824	0.026467	0.122482
PGS001676	EFO_0006930|EFO_0004346	brain volume measurement|neuroimaging measurement	-0.057983	0.0269858	0.0316622	0.140181
PGS001677	EFO_0006930|EFO_0004346	brain volume measurement|neuroimaging measurement	-0.0252517	0.0267569	0.3453	0.643883
PGS001678	EFO_0006930|EFO_0004346	brain volume measurement|neuroimaging measurement	-0.023954	0.0270049	0.375066	0.670971
PGS001679	EFO_0006930|EFO_0004346	brain volume measurement|neuroimaging measurement	-0.00165237	0.0269368	0.951087	0.986243
PGS001680	EFO_0006930|EFO_0004346	brain volume measurement|neuroimaging measurement	-0.0190974	0.0270936	0.480891	0.750209
PGS001681	EFO_0006930|EFO_0004346	brain volume measurement|neuroimaging measurement	-0.0162852	0.0270603	0.5473	0.796352
PGS001682	EFO_0006930|EFO_0004346	brain volume measurement|neuroimaging measurement	-0.0217265	0.0270096	0.421168	0.700473
PGS001683	EFO_0006930|EFO_0004346	brain volume measurement|neuroimaging measurement	-0.00578838	0.0270363	0.830472	0.948341
PGS001684	EFO_0006930|EFO_0004346	brain volume measurement|neuroimaging measurement	-0.0263194	0.0269981	0.329631	0.626867
PGS001685	EFO_0006930|EFO_0004346	brain volume measurement|neuroimaging measurement	-0.0209641	0.0270053	0.437574	0.715743
PGS001686	EFO_0006930|EFO_0004346	brain volume measurement|neuroimaging measurement	-0.0262625	0.0269086	0.32907	0.626867
PGS001687	EFO_0006930|EFO_0004346	brain volume measurement|neuroimaging measurement	-0.0483987	0.0270183	0.0732404	0.259768
PGS001688	EFO_0006930|EFO_0004346	brain volume measurement|neuroimaging measurement	-0.00176633	0.0269784	0.947798	0.984874
PGS001689	EFO_0006930|EFO_0004346	brain volume measurement|neuroimaging measurement	-0.0146329	0.0271079	0.589333	0.824051
PGS001690	EFO_0006930|EFO_0004346	brain volume measurement|neuroimaging measurement	-0.0275425	0.0270784	0.309087	0.606316
PGS001691	EFO_0006930|EFO_0004346	brain volume measurement|neuroimaging measurement	-0.00935994	0.0270315	0.729147	0.904255
PGS001692	EFO_0006930|EFO_0004346	brain volume measurement|neuroimaging measurement	-0.000813243	0.026927	0.975906	0.989959
PGS001693	EFO_0006930|EFO_0004346	brain volume measurement|neuroimaging measurement	-0.034211	0.0272005	0.208487	0.495431
PGS001694	EFO_0006930|EFO_0004346	brain volume measurement|neuroimaging measurement	0.0039254	0.0271154	0.884896	0.963917
PGS001695	EFO_0006930|EFO_0004346	brain volume measurement|neuroimaging measurement	-0.0321077	0.0271998	0.237826	0.533742
PGS001696	EFO_0006930|EFO_0004346	brain volume measurement|neuroimaging measurement	-0.0287699	0.0271394	0.289108	0.589721
PGS001697	EFO_0006930|EFO_0004346	brain volume measurement|neuroimaging measurement	-0.0353597	0.0270188	0.190633	0.471488
PGS001698	EFO_0006930|EFO_0004346	brain volume measurement|neuroimaging measurement	-0.00385635	0.0271515	0.887056	0.964025
PGS001699	EFO_0006930|EFO_0004346	brain volume measurement|neuroimaging measurement	-0.0159597	0.0270108	0.554611	0.801695
PGS001700	EFO_0006930|EFO_0004346	brain volume measurement|neuroimaging measurement	-0.0159013	0.0269578	0.555286	0.80194
PGS001701	EFO_0006930|EFO_0004346	brain volume measurement|neuroimaging measurement	-0.0304634	0.0269713	0.258697	0.553733
PGS001702	EFO_0006930|EFO_0004346	brain volume measurement|neuroimaging measurement	-0.0148181	0.0270962	0.584468	0.822609
PGS001703	EFO_0006930|EFO_0004346	brain volume measurement|neuroimaging measurement	-0.0561369	0.0269358	0.0371511	0.158079
PGS001704	EFO_0006930|EFO_0004346	brain volume measurement|neuroimaging measurement	0.0226912	0.0270214	0.40105	0.690188
PGS001705	EFO_0006930|EFO_0004346	brain volume measurement|neuroimaging measurement	9.53057e-05	0.0269002	0.997173	0.997803
PGS001706	EFO_0006930|EFO_0004346	brain volume measurement|neuroimaging measurement	0.0150167	0.0269292	0.577093	0.819095
PGS001707	EFO_0006930|EFO_0004346	brain volume measurement|neuroimaging measurement	-0.00116825	0.0269698	0.965449	0.987281
PGS001708	EFO_0006930|EFO_0004346	brain volume measurement|neuroimaging measurement	-0.00492869	0.0271195	0.855787	0.955672
PGS001709	EFO_0006930|EFO_0004346	brain volume measurement|neuroimaging measurement	0.00186083	0.0269752	0.945003	0.983451
PGS001710	EFO_0006930|EFO_0004346	brain volume measurement|neuroimaging measurement	-0.0392788	0.0270222	0.146064	0.398815
PGS001711	EFO_0006930|EFO_0004346	brain volume measurement|neuroimaging measurement	-0.00510162	0.0269142	0.849661	0.954576
PGS001712	EFO_0006930|EFO_0004346	brain volume measurement|neuroimaging measurement	-0.00690242	0.0269264	0.797685	0.932398
PGS001713	EFO_0006930|EFO_0004346	brain volume measurement|neuroimaging measurement	0.0236006	0.0268821	0.379981	0.674812
PGS001714	EFO_0006930|EFO_0004346	brain volume measurement|neuroimaging measurement	0.0393767	0.0269787	0.144415	0.395332
PGS001715	EFO_0006930|EFO_0004346	brain volume measurement|neuroimaging measurement	0.0311321	0.0269615	0.248218	0.542282
PGS001716	EFO_0006930|EFO_0004346	brain volume measurement|neuroimaging measurement	0.0314861	0.0269321	0.242367	0.536899
PGS001717	EFO_0006930|EFO_0004346	brain volume measurement|neuroimaging measurement	0.0564684	0.0268908	0.0357361	0.153676
PGS001718	EFO_0006930|EFO_0004346	brain volume measurement|neuroimaging measurement	0.0299968	0.0268884	0.264592	0.561741
PGS001719	EFO_0006930|EFO_0004346	brain volume measurement|neuroimaging measurement	0.0367723	0.0270842	0.174558	0.448055
PGS001720	EFO_0006930|EFO_0004346	brain volume measurement|neuroimaging measurement	0.0251091	0.0269389	0.351298	0.650856
PGS001721	EFO_0006930|EFO_0004346	brain volume measurement|neuroimaging measurement	0.0225211	0.0269275	0.402953	0.691588
PGS001722	EFO_0006930|EFO_0004346	brain volume measurement|neuroimaging measurement	0.037918	0.0269907	0.160065	0.42711
PGS001723	EFO_0006930|EFO_0004346	brain volume measurement|neuroimaging measurement	0.0471256	0.0270026	0.0809458	0.276209
PGS001724	EFO_0006930|EFO_0004346	brain volume measurement|neuroimaging measurement	0.0444269	0.0269964	0.0998336	0.315866
PGS001725	EFO_0006930|EFO_0004346	brain volume measurement|neuroimaging measurement	0.0262494	0.0270075	0.331086	0.628092
PGS001726	EFO_0006930|EFO_0004346	brain volume measurement|neuroimaging measurement	0.0588955	0.0268874	0.0284915	0.129767
PGS001727	EFO_0006930|EFO_0004346	brain volume measurement|neuroimaging measurement	0.00768332	0.0269803	0.775817	0.924898
PGS001728	EFO_0006930|EFO_0004346	brain volume measurement|neuroimaging measurement	0.00875011	0.0269429	0.745359	0.910105
PGS001729	EFO_0006930|EFO_0004346	brain volume measurement|neuroimaging measurement	0.0163299	0.0269513	0.544579	0.794715
PGS001730	EFO_0006930|EFO_0004346	brain volume measurement|neuroimaging measurement	0.0321097	0.0269388	0.233281	0.5283
PGS001731	EFO_0006930|EFO_0004346	brain volume measurement|neuroimaging measurement	0.0301743	0.0269219	0.262369	0.558944
PGS001732	EFO_0006930|EFO_0004346	brain volume measurement|neuroimaging measurement	0.0430584	0.0270788	0.11181	0.336917
PGS001733	EFO_0006930|EFO_0004346	brain volume measurement|neuroimaging measurement	0.0450849	0.0270162	0.0951559	0.306833
PGS001734	EFO_0006930|EFO_0004346	brain volume measurement|neuroimaging measurement	0.0244694	0.0269435	0.363786	0.663554
PGS001735	EFO_0006930|EFO_0004346	brain volume measurement|neuroimaging measurement	0.0457562	0.0269907	0.0900265	0.296966
PGS001736	EFO_0006930|EFO_0004346	brain volume measurement|neuroimaging measurement	0.0635529	0.0269483	0.0183576	0.0913556
PGS001737	EFO_0006930|EFO_0004346	brain volume measurement|neuroimaging measurement	0.0470737	0.0270779	0.0821301	0.278452
PGS001738	EFO_0006930|EFO_0004346	brain volume measurement|neuroimaging measurement	0.0430302	0.0270152	0.111202	0.336163
PGS001739	EFO_0006930|EFO_0004346	brain volume measurement|neuroimaging measurement	0.041394	0.0269849	0.125037	0.363973
PGS001740	EFO_0006930|EFO_0004346	brain volume measurement|neuroimaging measurement	0.0696476	0.0269059	0.00963765	0.0539777
PGS001741	EFO_0006930|EFO_0004346	brain volume measurement|neuroimaging measurement	0.0239848	0.0269214	0.372972	0.670006
PGS001742	EFO_0006930|EFO_0004346	brain volume measurement|neuroimaging measurement	0.00815236	0.0268888	0.761746	0.921196
PGS001743	EFO_0006930|EFO_0004346	brain volume measurement|neuroimaging measurement	0.0267598	0.0269015	0.319866	0.615455
PGS001744	EFO_0006930|EFO_0004346	brain volume measurement|neuroimaging measurement	0.0375029	0.027001	0.16485	0.433744
PGS001745	EFO_0006930|EFO_0004346	brain volume measurement|neuroimaging measurement	0.0220789	0.0270042	0.413579	0.697125
PGS001746	EFO_0006930|EFO_0004346	brain volume measurement|neuroimaging measurement	0.0266127	0.0269335	0.323109	0.618838
PGS001747	EFO_0006930|EFO_0004346	brain volume measurement|neuroimaging measurement	0.00641626	0.0269356	0.81172	0.938358
PGS001748	EFO_0006930|EFO_0004346	brain volume measurement|neuroimaging measurement	0.0397725	0.0269808	0.140454	0.388847
PGS001749	EFO_0006930|EFO_0004346	brain volume measurement|neuroimaging measurement	0.0222231	0.0269419	0.409455	0.693841
PGS001750	EFO_0006930|EFO_0004346	brain volume measurement|neuroimaging measurement	0.0226839	0.0269141	0.399327	0.68947
PGS001751	EFO_0006930|EFO_0004346	brain volume measurement|neuroimaging measurement	0.0376127	0.0269693	0.163122	0.431498
PGS001752	EFO_0006930|EFO_0004346	brain volume measurement|neuroimaging measurement	0.0328926	0.0269559	0.222375	0.51253
PGS001753	EFO_0006930|EFO_0004346	brain volume measurement|neuroimaging measurement	0.0317109	0.0270267	0.240669	0.535271
PGS001754	EFO_0006930|EFO_0004346	brain volume measurement|neuroimaging measurement	0.0433295	0.0269528	0.107922	0.330544
PGS001755	EFO_0006930|EFO_0004346	brain volume measurement|neuroimaging measurement	0.0586112	0.0269889	0.0298802	0.134737
PGS001756	EFO_0006930|EFO_0004346	brain volume measurement|neuroimaging measurement	0.0491191	0.0269055	0.0679079	0.244623
PGS001757	EFO_0006930|EFO_0004346	brain volume measurement|neuroimaging measurement	0.0174663	0.0269641	0.51714	0.776199
PGS001758	EFO_0006930|EFO_0004346	brain volume measurement|neuroimaging measurement	0.0273203	0.0269701	0.311068	0.60771
PGS001759	EFO_0006930|EFO_0004346	brain volume measurement|neuroimaging measurement	0.0031414	0.0269261	0.907124	0.973748
PGS001760	EFO_0006930|EFO_0004346	brain volume measurement|neuroimaging measurement	-0.0645113	0.0270763	0.0171922	0.0866443
PGS001761	EFO_0006930|EFO_0004346	brain volume measurement|neuroimaging measurement	-0.0088643	0.0271071	0.74366	0.909944
PGS001762	EFO_0006930|EFO_0004346	brain volume measurement|neuroimaging measurement	-0.0147461	0.0270004	0.584968	0.822609
PGS001763	EFO_0006930|EFO_0004346	brain volume measurement|neuroimaging measurement	-0.0194793	0.0269117	0.469174	0.742526
PGS001764	EFO_0006930|EFO_0004346	brain volume measurement|neuroimaging measurement	-0.00736454	0.0270098	0.785113	0.927463
PGS001765	EFO_0006930|EFO_0004346	brain volume measurement|neuroimaging measurement	-0.0204495	0.0270395	0.449482	0.724012
PGS001766	EFO_0006930|EFO_0004346	brain volume measurement|neuroimaging measurement	0.0540905	0.027223	0.0469291	0.188927
PGS001767	EFO_0006930|EFO_0004346	brain volume measurement|neuroimaging measurement	-0.0391375	0.0269694	0.14673	0.399942
PGS001768	EFO_0006930|EFO_0004346	brain volume measurement|neuroimaging measurement	0.0034529	0.0269851	0.898184	0.970568
PGS001769	EFO_0006930|EFO_0004346	brain volume measurement|neuroimaging measurement	-0.0278528	0.0269766	0.301847	0.601417
PGS001770	EFO_0006930|EFO_0004346	brain volume measurement|neuroimaging measurement	-0.00448702	0.027069	0.868344	0.957334
PGS001771	EFO_0006930|EFO_0004346	brain volume measurement|neuroimaging measurement	0.0171858	0.0270843	0.525734	0.781697
PGS001772	EFO_0009273	anti-Epstein Barr virus antibody measurement	-0.0127546	0.0269458	0.635968	0.851932
PGS001773	EFO_0000274	atopic eczema	-0.0353854	0.0271483	0.192435	0.473618
PGS001774	MONDO_0005180	Parkinson disease	-0.0505422	0.0270318	0.0615212	0.230796
PGS001775	MONDO_0004975	Alzheimer disease	0.00133456	0.0269443	0.960497	0.987281
PGS001776	EFO_0005842	colorectal cancer	-0.00184923	0.0269318	0.945258	0.983451
PGS001777	EFO_1000802	alcoholic liver cirrhosis	-0.058013	0.0273353	0.0338146	0.147182
PGS001778	EFO_0000305	breast carcinoma	-0.0441929	0.0272439	0.104777	0.324675
PGS001779	MONDO_0015263	Brugada syndrome	0.0112388	0.0270702	0.678016	0.876554
PGS001780	EFO_0001645	coronary artery disease	0.600835	0.0295551	7.07703e-92	2.24342e-88
PGS001781	MONDO_0005148	type 2 diabetes mellitus	0.276715	0.0277838	2.29009e-23	3.62979e-21
PGS001782	MONDO_0004979	asthma	0.0447519	0.0271945	0.0998415	0.315866
PGS001783	EFO_0000341	chronic obstructive pulmonary disease	0.0806546	0.0273444	0.00318199	0.0215795
PGS001784	EFO_0004214	Abdominal Aortic Aneurysm	0.0479812	0.0271931	0.0776537	0.268443
PGS001785	EFO_0007149	appendicitis	0.0247088	0.0272081	0.363803	0.663554
PGS001786	EFO_0600086	appendectomy	0.00341348	0.0270167	0.899457	0.970568
PGS001787	MONDO_0004979	asthma	0.0200962	0.0270628	0.457738	0.728906
PGS001788	EFO_0000341	chronic obstructive pulmonary disease	0.035427	0.0272513	0.193596	0.475367
PGS001789	EFO_0004274	gout	0.00251912	0.0270139	0.925703	0.979502
PGS001790	EFO_0003144	heart failure	0.135269	0.0272528	6.92311e-07	1.1084e-05
PGS001791	EFO_0000768	idiopathic pulmonary fibrosis	0.0283708	0.0271336	0.295747	0.594119
PGS001792	MONDO_0005041	glaucoma	0.0450256	0.0270676	0.096222	0.308416
PGS001793	EFO_0000712	stroke	0.121226	0.0271226	7.83884e-06	0.000100604
PGS001794	EFO_0002892	thyroid carcinoma	-0.0286599	0.0270547	0.289448	0.589721
PGS001795	EFO_0002919	uterine carcinoma	-0.0340478	0.0268964	0.205554	0.492881
PGS001796	EFO_0004286	venous thromboembolism	0.0408618	0.0269608	0.129621	0.370256
PGS001797	EFO_0004190	open-angle glaucoma	0.0365978	0.027117	0.177136	0.451912
PGS001798	EFO_0000712	stroke	0.12608	0.0271028	3.28849e-06	4.61262e-05
PGS001799	EFO_0002892	thyroid carcinoma	-0.036637	0.0270313	0.175304	0.448557
PGS001800	EFO_0004314	forced expiratory volume	0.0450205	0.0274627	0.101143	0.317765
PGS001801	EFO_0004713	FEV/FEC ratio	-0.0448083	0.0270759	0.0979426	0.311725
PGS001802	EFO_0005842	colorectal cancer	0.0290513	0.0269741	0.281477	0.581643
PGS001803	EFO_0009259	skin carcinoma	-0.032375	0.0271636	0.233319	0.5283
PGS001804	EFO_0000305	breast carcinoma	-0.0286396	0.0271454	0.291406	0.589944
PGS001805	EFO_0001663	prostate carcinoma	0.0328196	0.0271527	0.226776	0.518299
PGS001806	EFO_0004281	testicular neoplasm	0.0186743	0.0272291	0.492825	0.760222
PGS001807	MONDO_0004986	urinary bladder carcinoma	-0.0113145	0.0270139	0.675333	0.874513
PGS001808	MONDO_0001657	brain cancer	-0.0788719	0.0272289	0.00377205	0.0247426
PGS001809	EFO_0002892	thyroid carcinoma	0.022284	0.0269779	0.408799	0.693841
PGS001810	EFO_0002429	polycythemia vera	0.00513138	0.0270456	0.849521	0.954576
PGS001811	MONDO_0002278	benign colon neoplasm	-0.014943	0.0270224	0.580275	0.821193
PGS001812	MONDO_0000385	benign digestive system neoplasm	0.021947	0.0269052	0.414662	0.697125
PGS001813	MONDO_0000632	uterine benign neoplasm	-0.0204303	0.0270877	0.450714	0.724892
PGS001814	MONDO_0000334|MONDO_0001658	multinodular goiter|nontoxic goiter	-0.035976	0.0271658	0.185401	0.463501
PGS001815	EFO_0009190	Thyrotoxicosis	0.0240816	0.0270625	0.373545	0.670006
PGS001816	EFO_0004705	hypothyroidism	0.0119995	0.026949	0.656128	0.862421
PGS001817	MONDO_0005147	type 1 diabetes mellitus	0.00607924	0.0272051	0.823178	0.944093
PGS001818	MONDO_0005148	type 2 diabetes mellitus	0.201576	0.027364	1.75213e-13	7.95008e-12
PGS001819	EFO_0003770	diabetic retinopathy	0.0181374	0.0271473	0.504062	0.766735
PGS001820	HP_0001943	Hypoglycemia	0.0182877	0.0270308	0.49869	0.763015
PGS001821	HP_0003119	Abnormal circulating lipid concentration	0.22136	0.0274653	7.65273e-16	4.75669e-14
PGS001822	EFO_0004274	gout	-0.00605473	0.0270551	0.822919	0.944093
PGS001823	MONDO_0002279	iron metabolism disease	0.0331468	0.0269235	0.218269	0.507183
PGS001824	Orphanet_309816	Disorder of bilirubin metabolism and excretion	-0.0293402	0.0271589	0.280002	0.578999
PGS001825	MONDO_0003916|EFO_0005935|EFO_0001073	overnutrition|overweight body mass index status|obesity	0.0339226	0.0269476	0.20809	0.495229
PGS001826	MONDO_0015722	congenital vitamin K-dependent coagulation factors deficiency	-0.0124836	0.0270551	0.644502	0.855558
PGS001827	MONDO_0001627	dementia	-0.0313409	0.0272159	0.249499	0.543885
PGS001828	MONDO_0004975	Alzheimer disease	-0.0310285	0.0271988	0.253951	0.548382
PGS001829	MONDO_0002050	depressive disorder	-0.00296069	0.0270332	0.91279	0.9759
PGS001830	EFO_0003768	nicotine dependence	0.0799796	0.027119	0.00318587	0.0215795
PGS001831	MONDO_0005301	multiple sclerosis	-0.00728186	0.0270132	0.787493	0.927837
PGS001832	EFO_0009387	peripheral nervous system disease	-0.0130165	0.0269884	0.629593	0.848287
PGS001833	EFO_0005773	retinal detachment	0.0135568	0.0270079	0.615697	0.838745
PGS001834	EFO_0001365	age-related macular degeneration	0.0465517	0.0268329	0.0827633	0.279351
PGS001835	MONDO_0018102	corneal dystrophy	-0.0065198	0.0268919	0.808435	0.936674
PGS001836	MONDO_0005041	glaucoma	0.0252485	0.0270762	0.351078	0.65083
PGS001837	MONDO_0005129	cataract	0.0141506	0.0270154	0.600419	0.828615
PGS001838	EFO_0000537	hypertension	0.258999	0.0275275	5.02093e-21	5.68441e-19
PGS001839	MONDO_0021661	coronary atherosclerosis	0.406362	0.0282704	7.52025e-47	2.6488e-44
PGS001840	MONDO_0004596	cor pulmonale	0.0533464	0.0271288	0.0492511	0.195402
PGS001841	EFO_0003911|EFO_0000275	atrial flutter|atrial fibrillation	0.0393257	0.0269302	0.144213	0.395332
PGS001842	EFO_0000373	congestive heart failure	0.0974693	0.027065	0.00031663	0.00279587
PGS001843	EFO_0003875	peripheral vascular disease	0.111788	0.0270589	3.60723e-05	0.000399823
PGS001844	EFO_1001395|HP_0004418	Phlebitis|Thrombophlebitis	0.00779047	0.0270783	0.773576	0.924898
PGS001845	HP_0002619	Varicose veins	-0.0152967	0.0269826	0.570776	0.814016
PGS001846	EFO_0009552	hemorrhoid	-0.00289123	0.0270667	0.914933	0.977532
PGS001847	EFO_0004264	vascular disease	0.0492783	0.0269498	0.067471	0.244076
PGS001848	HP_0100582	Nasal polyposis	0.00406254	0.0269685	0.88026	0.962285
PGS001849	MONDO_0004979	asthma	0.0379929	0.0269804	0.159083	0.425204
PGS001850	EFO_0000341	chronic obstructive pulmonary disease	0.00747408	0.0271429	0.783039	0.92571
PGS001851	EFO_0003948|MONDO_0001409	gastroesophageal reflux disease|esophagitis	0.0621643	0.0270614	0.0216097	0.104108
PGS001852	MONDO_0004627	duodenitis	-0.0136234	0.0271084	0.615278	0.838745
PGS001853	EFO_0009542	disorder of appendix	0.0276983	0.0269874	0.304731	0.604325
PGS001854	HP_0000023	Inguinal hernia	-0.0156042	0.0270416	0.56391	0.808134
PGS001855	EFO_0000729	ulcerative colitis	0.0197264	0.0272253	0.468721	0.74218
PGS001856	EFO_0001060	celiac disease	0.0138697	0.0269825	0.607233	0.835111
PGS001857	HP_0002253	Colonic diverticula	0.025074	0.0270323	0.353637	0.653281
PGS001858	EFO_0000405	digestive system disease	0.00502545	0.0270637	0.852688	0.955672
PGS001859	MONDO_0060766|MONDO_0021398	anal polyp|polyp of rectum	-0.0483349	0.0269968	0.0733906	0.259942
PGS001860	EFO_0001421	liver disease	-0.0233351	0.0274083	0.394554	0.686087
PGS001861	EFO_0004799|HP_0001082	cholelithiasis|Cholecystitis	-0.00602524	0.026944	0.823052	0.944093
PGS001862	EFO_0009534	biliary tract disease	-0.041008	0.0274509	0.13521	0.378301
PGS001863	HP_0000790	Hematuria	-0.0396272	0.027039	0.142769	0.392863
PGS001864	MONDO_0024647	urolithiasis	0.026957	0.0271471	0.32071	0.615728
PGS001865	EFO_0000284	benign prostatic hyperplasia	-0.00569135	0.0269803	0.83293	0.950806
PGS001866	EFO_0001065	endometriosis	-0.00857362	0.0271633	0.752282	0.913566
PGS001867	MONDO_0001592	prolapse of female genital organ	-0.0144714	0.0270366	0.592476	0.824631
PGS001868	EFO_1001159	Rh isoimmunization	0.0303106	0.0269949	0.261511	0.558243
PGS001869	EFO_0003035	cellulitis	-0.0422207	0.0272335	0.121064	0.355675
PGS001870	MONDO_0004670	lupus erythematosus	0.000845471	0.0270151	0.975033	0.98939
PGS001871	EFO_0000676	psoriasis	-0.0416423	0.0273319	0.127614	0.36893
PGS001872	EFO_1000767	skin sarcoidosis	-0.0519848	0.0270969	0.0550502	0.21204
PGS001873	MONDO_0002917	disorder of pilosebaceous unit	0.0357396	0.0268932	0.183866	0.461851
PGS001874	EFO_1000243	Epidermal Inclusion Cyst	0.033949	0.0268753	0.206517	0.493724
PGS001875	EFO_0000685	rheumatoid arthritis	0.0087158	0.0271229	0.747949	0.911211
PGS001876	EFO_0003898	ankylosing spondylitis	0.0143864	0.0268861	0.59259	0.824631
PGS001877	HP_0003040	Arthropathy	0.0596305	0.0270791	0.027659	0.126521
PGS001878	EFO_0008518	polymyalgia rheumatica	-0.00212086	0.0271692	0.937779	0.983451
PGS001879	MONDO_0004874	ganglion or cyst of synovium/tendon/bursa	-0.0285432	0.0269227	0.289059	0.589721
PGS001880	EFO_0004229	Dupuytren Contracture	-0.0180611	0.026959	0.502893	0.766428
PGS001881	HP_0001822	Hallux valgus	0.0221077	0.0270214	0.413269	0.697125
PGS001882	MONDO_0005178	osteoarthritis	0.054434	0.0271665	0.0451008	0.182825
PGS001883	EFO_0003882	osteoporosis	0.00584122	0.026993	0.828678	0.946634
PGS001884	HP_0002027	Abdominal pain	0.0279322	0.0270267	0.301368	0.600872
PGS001885	EFO_0009482	drug allergy	0.0307209	0.0258602	0.234849	0.529501
PGS001886	EFO_0004535	serum albumin measurement	0.0505635	0.0269942	0.0610514	0.229576
PGS001887	EFO_0004302	anthropometric measurement	0.00538603	0.0268756	0.841163	0.953153
PGS001888	EFO_0004614	apolipoprotein A 1 measurement	-0.144541	0.0272255	1.1022e-07	2.06744e-06
PGS001889	EFO_0004615	apolipoprotein B measurement	0.116546	0.0273541	2.03847e-05	0.000240221
PGS001890	EFO_0008385	visual acuity measurement	-0.022245	0.0269305	0.408796	0.693841
PGS001891	MONDO_0021945	hearing disorder	0.0360861	0.0269202	0.180088	0.456711
PGS001892	EFO_0004344	birth weight	-0.0860105	0.0271469	0.00153317	0.0113555
PGS001893	EFO_0004838	calcium measurement	0.0465329	0.0272082	0.0872194	0.290379
PGS001894	EFO_0001060	celiac disease	0.011956	0.0269695	0.657537	0.863459
PGS001895	EFO_0004574	total cholesterol measurement	0.0707989	0.0270313	0.00881492	0.0501675
PGS001896	EFO_0007822	hair colour measurement	0.0816405	0.0287529	0.00452006	0.0289467
PGS001897	EFO_0003784	skin pigmentation	0.0525769	0.028336	0.0635276	0.23526
PGS001898	EFO_0007006	depressive symptom measurement	0.0246329	0.0270221	0.361988	0.66253
PGS001899	EFO_0007006	depressive symptom measurement	-0.0152299	0.027055	0.573488	0.816207
PGS001900	EFO_0006336	diastolic blood pressure	0.129154	0.0272739	2.1859e-06	3.16407e-05
PGS001901	EFO_0004329	alcohol drinking	-0.0439796	0.0270391	0.10384	0.322207
PGS001902	EFO_0005094	P wave duration	0.0244844	0.0270304	0.365037	0.664376
PGS001903	EFO_0600085	PP interval	0.00315891	0.0270791	0.907133	0.973748
PGS001904	EFO_0004462	PR interval	0.030335	0.0270607	0.262288	0.558944
PGS001905	EFO_0004682	QT interval	-0.0217129	0.0270634	0.422382	0.701663
PGS001906	EFO_0004682	QT interval	0.00651504	0.0269997	0.809322	0.936697
PGS001907	EFO_0004831	RR interval	-0.00272777	0.027015	0.919573	0.978203
PGS001908	EFO_0005192	red blood cell distribution width	0.0661887	0.0270253	0.0143199	0.0746612
PGS001909	EFO_0004305	erythrocyte count	0.0916412	0.0272436	0.000768859	0.00628166
PGS001910	EFO_0007585	Cannabis use	-0.00886174	0.0272848	0.745343	0.910105
PGS001911	EFO_0006527	smoking status measurement	0.00752622	0.0270791	0.781063	0.924898
PGS001912	EFO_0009101	age at first birth measurement	-0.0480538	0.0271442	0.0766748	0.26653
PGS001913	EFO_0007786	menstrual cycle measurement	-0.0173007	0.0272111	0.524911	0.781697
PGS001914	EFO_0004908|PATO_0000383	testosterone measurement|female	-0.0421943	0.0270361	0.118603	0.351047
PGS001915	EFO_0004703	age at menarche	-0.0241948	0.0270886	0.371764	0.669217
PGS001916	EFO_0009631	fall	0.0107738	0.0270259	0.690153	0.882528
PGS001917	EFO_0007800	body fat percentage	0.116791	0.0270805	1.61239e-05	0.000194346
PGS001918	EFO_0004314	forced expiratory volume	-0.0847277	0.0271583	0.00180988	0.0129511
PGS001919	EFO_0004337	intelligence	-0.0222615	0.0269749	0.40922	0.693841
PGS001920	EFO_0009589	worry measurement	-0.0285406	0.0270378	0.29116	0.589944
PGS001921	EFO_0003931	bone fracture	-0.00471779	0.0269567	0.861069	0.955672
PGS001922	EFO_0004312	vital capacity	-0.102197	0.0273107	0.000182557	0.00168719
PGS001923	EFO_0010724	lifestyle measurement	0.132329	0.0271403	1.08405e-06	1.66012e-05
PGS001924	EFO_0004731	eye measurement	-0.0512961	0.0271246	0.0586074	0.2233
PGS001925	EFO_0004348	hematocrit	0.0682768	0.0270724	0.0116686	0.0632297
PGS001926	EFO_0004509	hemoglobin measurement	0.0552852	0.0270784	0.0411841	0.17133
PGS001927	EFO_0006941	grip strength measurement	-0.0438951	0.0271045	0.105345	0.325452
PGS001928	EFO_0009550	headache disorder	-0.0252271	0.0271222	0.352304	0.651577
PGS001929	EFO_0004339	body height	-0.101406	0.0273498	0.000209128	0.00192155
PGS001930	EFO_0009253	Immature Reticulocyte Fraction Measurement	0.0422209	0.0269853	0.117679	0.34929
PGS001931	EFO_0009695	household income	-0.0673092	0.0271144	0.0130494	0.0690595
PGS001932	EFO_0004698	insomnia	0.0421372	0.0271059	0.120055	0.354024
PGS001933	EFO_0004611	low density lipoprotein cholesterol measurement	0.0964642	0.0271948	0.000389416	0.00338205
PGS001934	EFO_0007878	alcohol consumption measurement	0.141322	0.0273827	2.45633e-07	4.31794e-06
PGS001935	EFO_0009724	health satisfaction measurement	0.0405162	0.0270219	0.133773	0.375608
PGS001936	EFO_0007869	wellbeing measurement	-0.00280942	0.027075	0.917356	0.977814
PGS001937	EFO_0004279	suntan	-0.0441163	0.0279683	0.11471	0.342081
PGS001938	EFO_0009749	age at first sexual intercourse measurement	-0.111896	0.0270203	3.45523e-05	0.000385671
PGS001939	EFO_0004533	alkaline phosphatase measurement	0.0420931	0.0270515	0.1197	0.353634
PGS001940	EFO_0004735	serum alanine aminotransferase measurement	0.132621	0.0271174	1.00516e-06	1.56194e-05
PGS001941	EFO_0004736	aspartate aminotransferase measurement	0.0376266	0.0270097	0.163597	0.431498
PGS001942	EFO_0004570	bilirubin measurement	-0.0398329	0.0271962	0.143017	0.393203
PGS001943	EFO_0004340	body mass index	0.137856	0.0271345	3.76508e-07	6.31497e-06
PGS001944	EFO_0007934	creatinine clearance measurement	0.0419607	0.0269848	0.119952	0.354024
PGS001945	EFO_0004518	creatinine measurement	0.00283616	0.0269829	0.916289	0.977814
PGS001946	EFO_0004458	C-reactive protein measurement	0.0638642	0.0269626	0.0178544	0.0892719
PGS001947	EFO_0004617	cystatin C measurement	0.0338242	0.0270938	0.211879	0.500864
PGS001948	EFO_0005055	QRS duration	-0.00764084	0.027099	0.777974	0.924898
PGS001949	EFO_0007991	eosinophil percentage of leukocytes	-0.0370692	0.0270412	0.170424	0.443438
PGS001950	EFO_0004995	lean body mass	0.0116012	0.0271267	0.668893	0.870082
PGS001951	EFO_0005409	fat body mass	0.100146	0.0270483	0.000213482	0.00195589
PGS001952	EFO_0004468	glucose measurement	0.1015	0.0270487	0.000175079	0.00162757
PGS001953	EFO_0004541	HbA1c measurement	0.159819	0.0274128	5.53942e-09	1.35077e-07
PGS001954	EFO_0004612	high density lipoprotein cholesterol measurement	-0.196173	0.0273397	7.20987e-13	3.08855e-11
PGS001955	EFO_0009270	heel bone mineral density	0.0196284	0.0270516	0.468089	0.741615
PGS001956	EFO_0007772	calcaneal bone quantitative ultrasound measurement	0.0183392	0.0270983	0.498553	0.763015
PGS001957	EFO_0005654	velocity of sound measurement	0.0255931	0.0270283	0.34369	0.642014
PGS001958	EFO_0005093	hip circumference	0.0546904	0.0269385	0.0423367	0.174295
PGS001959	EFO_0010700	reticulocyte measurement	0.0885864	0.0270902	0.00107525	0.00839544
PGS001960	EFO_0004627	IGF-1 measurement	-0.00703819	0.0268944	0.793555	0.930647
PGS001961	EFO_0005106	body composition measurement	-0.0574836	0.0270729	0.0337296	0.147074
PGS001962	EFO_0004308	leukocyte count	0.118123	0.0272688	1.47887e-05	0.000180308
PGS001963	EFO_0006925	lipoprotein A measurement	0.0885246	0.0268051	0.000958187	0.00757469
PGS001964	EFO_0004532	serum gamma-glutamyl transferase measurement	0.0870791	0.0271024	0.00131369	0.0100106
PGS001965	EFO_0004587	lymphocyte count	0.0870649	0.0271197	0.00132552	0.0100524
PGS001966	EFO_0007117	carotid artery intima media thickness	0.0576687	0.0270317	0.0328942	0.144826
PGS001967	EFO_0010967	urinary microalbumin measurement	-0.00598279	0.0270062	0.824677	0.94504
PGS001968	EFO_0005091	monocyte count	0.0718654	0.0271016	0.00800873	0.0466685
PGS001969	EFO_0004833	neutrophil count	0.110518	0.0272569	5.02053e-05	0.000532277
PGS001970	EFO_0007985	platelet crit	-0.0162849	0.0271159	0.548129	0.796352
PGS001971	EFO_0004584	mean platelet volume	0.0100606	0.0269727	0.709154	0.893713
PGS001972	EFO_0007984	platelet component distribution width	0.0626386	0.026971	0.020209	0.0988617
PGS001973	EFO_0004309	platelet count	-0.0191037	0.0270365	0.479821	0.750016
PGS001974	EFO_0010952	urinary potassium measurement	-0.0308991	0.0270037	0.252518	0.547526
PGS001975	EFO_0004326	heart rate	0.0364396	0.0271287	0.179204	0.45573
PGS001976	EFO_0007986	reticulocyte count	0.0984551	0.0270648	0.000275026	0.00245587
PGS001977	EFO_0004696	sex hormone-binding globulin measurement	-0.10378	0.02692	0.000115678	0.00110451
PGS001978	EFO_0005271	sleep duration	-0.0628502	0.0269919	0.0198866	0.0974351
PGS001979	EFO_0004530	triglyceride measurement	0.217461	0.027234	1.4065e-15	8.57425e-14
PGS001980	EFO_0011005	urea measurement	0.027997	0.0270903	0.301384	0.600872
PGS001981	EFO_0007928	ventricular rate measurement	0.0147186	0.0269158	0.584489	0.822609
PGS001982	EFO_0004631	vitamin D measurement	-0.0047676	0.0270373	0.860032	0.955672
PGS001983	EFO_0004342	waist circumference	0.14887	0.0271353	4.1061e-08	8.29065e-07
PGS001984	EFO_0009805	whole body water mass	0.0156881	0.0271333	0.563137	0.807758
PGS001985	EFO_0008385	visual acuity measurement	-0.00310503	0.026963	0.908319	0.973748
PGS001986	EFO_0007993	lymphocyte percentage of leukocytes	0.00468087	0.0269828	0.862277	0.955672
PGS001987	EFO_0007825	balding measurement	0.00104232	0.0270327	0.969243	0.987281
PGS001988	EFO_0004908|PATO_0000384	testosterone measurement|male	0.00385326	0.0269986	0.886511	0.964025
PGS001989	EFO_0004527	mean corpuscular hemoglobin	-0.040928	0.0271436	0.131597	0.373133
PGS001990	EFO_0004526	mean corpuscular volume	-0.0368208	0.0271535	0.175091	0.448557
PGS001991	EFO_0007989	monocyte percentage of leukocytes	0.00933671	0.0270777	0.730236	0.904255
PGS001992	EFO_0008328	chronotype measurement	0.0223613	0.026966	0.406969	0.693841
PGS001993	EFO_0010729	sun exposure measurement	-0.0316047	0.02739	0.24855	0.542634
PGS001994	HP_0000545	Myopia	0.0202801	0.02695	0.451745	0.7251
PGS001995	MONDO_0021107	narcolepsy	0.0249834	0.0270935	0.356466	0.654691
PGS001996	EFO_0007660	neuroticism measurement	0.0196101	0.0269225	0.466375	0.739944
PGS001997	EFO_0007990	neutrophil percentage of leukocytes	0.00905074	0.0269963	0.737431	0.908924
PGS001998	EFO_0010968	phosphate measurement	0.00158264	0.0270243	0.9533	0.986953
PGS001999	EFO_0010724	lifestyle measurement	0.0523272	0.0271543	0.0539756	0.209172
PGS002000	EFO_0007652	health trait	0.203177	0.0273598	1.11849e-13	5.37213e-12
PGS002001	EFO_0004536	total blood protein measurement	0.00114472	0.0269474	0.966116	0.987281
PGS002002	EFO_0007822	hair colour measurement	-0.0442779	0.0272145	0.103737	0.322207
PGS002003	EFO_0010701	mean reticulocyte volume	-0.0176527	0.0270154	0.513478	0.772532
PGS002004	EFO_0007652	health trait	0.0275511	0.0269953	0.307449	0.605725
PGS002005	EFO_0011011	sitting height measurement	-0.0779871	0.0273867	0.00440462	0.0282644
PGS002006	EFO_0008341	snoring measurement	0.0517829	0.0270299	0.0553952	0.212852
PGS002007	EFO_0009282	sodium measurement	0.0403693	0.027098	0.13629	0.380478
PGS002008	EFO_0004503	hematological measurement	-0.0691806	0.0271608	0.010863	0.0595285
PGS002009	EFO_0006335	systolic blood pressure	0.174515	0.0272432	1.49567e-10	4.78918e-09
PGS002010	EFO_0004531	urate measurement	0.0760132	0.0271345	0.00508891	0.0319443
PGS002011	EFO_0004315	drinking behavior	0.0811462	0.0271527	0.00280344	0.0193194
PGS002012	EFO_0011015	educational attainment	-0.0718047	0.0271492	0.0081736	0.0474548
PGS002013	EFO_0005842	colorectal cancer	-0.000202224	0.0269839	0.994021	0.996535
PGS002014	EFO_0009259	skin carcinoma	-0.0370531	0.0271215	0.171879	0.445507
PGS002015	EFO_0000305	breast carcinoma	-0.0284141	0.0271624	0.295524	0.594045
PGS002016	EFO_0001663	prostate carcinoma	0.0146933	0.0271667	0.588607	0.82379
PGS002017	MONDO_0004986	urinary bladder carcinoma	-0.00455322	0.0270927	0.866535	0.956515
PGS002018	EFO_0002892	thyroid carcinoma	0.0148722	0.02697	0.581335	0.821789
PGS002019	MONDO_0002278	benign colon neoplasm	-0.0151993	0.027013	0.573662	0.816207
PGS002020	MONDO_0000385	benign digestive system neoplasm	0.0203111	0.0270095	0.452052	0.7251
PGS002021	MONDO_0000632	uterine benign neoplasm	-0.0192084	0.0270788	0.478106	0.749171
PGS002022	MONDO_0000334|MONDO_0001658	multinodular goiter|nontoxic goiter	-0.0263946	0.0272086	0.332005	0.628708
PGS002023	EFO_0009190	Thyrotoxicosis	0.0330328	0.0270956	0.222799	0.51253
PGS002024	EFO_0004705	hypothyroidism	0.0218053	0.0269577	0.418589	0.698826
PGS002025	MONDO_0005147	type 1 diabetes mellitus	0.021959	0.027169	0.418955	0.698826
PGS002026	MONDO_0005148	type 2 diabetes mellitus	0.205398	0.0274213	6.86374e-14	3.34739e-12
PGS002027	EFO_0003770	diabetic retinopathy	0.0311139	0.0270645	0.2503	0.543885
PGS002028	HP_0001943	Hypoglycemia	0.0143814	0.0270895	0.595498	0.825591
PGS002029	HP_0003119	Abnormal circulating lipid concentration	0.255575	0.0276189	2.16993e-20	2.37196e-18
PGS002030	EFO_0004274	gout	-0.0101851	0.0270661	0.70669	0.892158
PGS002031	MONDO_0002279	iron metabolism disease	0.0367974	0.0268465	0.170481	0.443438
PGS002032	Orphanet_309816	Disorder of bilirubin metabolism and excretion	-0.0323455	0.0271734	0.233914	0.528893
PGS002033	MONDO_0003916|EFO_0005935|EFO_0001073	overnutrition|overweight body mass index status|obesity	0.0819175	0.027101	0.00250549	0.0175717
PGS002034	MONDO_0015722	congenital vitamin K-dependent coagulation factors deficiency	-0.0181462	0.0271548	0.503974	0.766735
PGS002035	MONDO_0001627	dementia	-0.0285058	0.0272329	0.295219	0.594045
PGS002036	MONDO_0002050	depressive disorder	0.00118205	0.0270755	0.965177	0.987281
PGS002037	EFO_0003768	nicotine dependence	0.120359	0.0271212	9.08778e-06	0.000115233
PGS002038	MONDO_0005301	multiple sclerosis	-0.0104744	0.0270211	0.698284	0.887346
PGS002039	EFO_0009387	peripheral nervous system disease	0.0317674	0.0271108	0.241294	0.535271
PGS002040	EFO_0005773	retinal detachment	0.00140839	0.0270433	0.958466	0.987281
PGS002041	EFO_0001365	age-related macular degeneration	0.0499789	0.0268508	0.0626942	0.232816
PGS002042	MONDO_0018102	corneal dystrophy	-0.00167751	0.0268342	0.950154	0.986135
PGS002043	MONDO_0005041	glaucoma	0.0128916	0.0270576	0.633755	0.850561
PGS002044	MONDO_0005129	cataract	0.0337765	0.027098	0.212597	0.501438
PGS002045	EFO_0003966|EFO_0005752	eye disease|eye inflammation	-0.00875589	0.0269676	0.745422	0.910105
PGS002046	EFO_0004213	otosclerosis	-0.0568208	0.0271925	0.0366557	0.156602
PGS002047	EFO_0000537	hypertension	0.27762	0.0275645	7.37364e-24	1.23023e-21
PGS002048	MONDO_0021661	coronary atherosclerosis	0.429524	0.0283447	7.17378e-52	2.84261e-49
PGS002049	MONDO_0004596	cor pulmonale	0.0538318	0.0271644	0.0475122	0.190369
PGS002050	EFO_0003911|EFO_0000275	atrial flutter|atrial fibrillation	0.0525729	0.0269572	0.0511482	0.201166
PGS002051	EFO_0000373	congestive heart failure	0.169075	0.02704	4.03239e-10	1.2174e-08
PGS002052	EFO_0009677	occlusion precerebral artery	0.0581597	0.0269558	0.0309596	0.137646
PGS002053	EFO_0003763	cerebrovascular disorder	0.0792126	0.0271202	0.00349131	0.0234978
PGS002054	EFO_0004214	Abdominal Aortic Aneurysm	0.0787855	0.0271549	0.00371574	0.0245393
PGS002055	EFO_0003875	peripheral vascular disease	0.148083	0.0273001	5.81901e-08	1.16014e-06
PGS002056	EFO_1001395|HP_0004418	Phlebitis|Thrombophlebitis	0.00933357	0.0270138	0.72971	0.904255
PGS002057	HP_0002619	Varicose veins	-0.0214316	0.0269233	0.426018	0.704725
PGS002058	EFO_0009552	hemorrhoid	0.0230477	0.0270428	0.394064	0.685611
PGS002059	EFO_0004264	vascular disease	0.108415	0.0268494	5.39294e-05	0.00056796
PGS002060	HP_0100582	Nasal polyposis	0.00477188	0.026922	0.859313	0.955672
PGS002061	MONDO_0004979	asthma	0.0459548	0.0270512	0.089355	0.295982
PGS002062	EFO_0000341	chronic obstructive pulmonary disease	0.0994427	0.0271191	0.000245518	0.0022237
PGS002063	EFO_0003948|MONDO_0001409	gastroesophageal reflux disease|esophagitis	0.0909956	0.0270694	0.000775005	0.0062994
PGS002064	EFO_0009542	disorder of appendix	0.0170601	0.0270283	0.527914	0.782369
PGS002065	HP_0000023	Inguinal hernia	-0.0161979	0.0270203	0.548858	0.796352
PGS002066	EFO_0000729	ulcerative colitis	0.0115001	0.0272202	0.672672	0.873355
PGS002067	EFO_0001060	celiac disease	0.0142777	0.0270019	0.596968	0.825649
PGS002068	HP_0002253	Colonic diverticula	0.028763	0.0270353	0.287371	0.5881
PGS002069	EFO_0000405	digestive system disease	0.0793633	0.0270952	0.0034	0.0229319
PGS002070	MONDO_0060766|MONDO_0021398	anal polyp|polyp of rectum	-0.0448375	0.0269961	0.096736	0.309318
PGS002071	EFO_0001421	liver disease	-0.0144402	0.0273396	0.597374	0.82585
PGS002072	EFO_0004799|HP_0001082	cholelithiasis|Cholecystitis	-0.0130094	0.0269789	0.629659	0.848287
PGS002073	EFO_0009534	biliary tract disease	-0.0290356	0.0272174	0.286061	0.585796
PGS002074	HP_0000790	Hematuria	-0.0132873	0.0269637	0.622164	0.842846
PGS002075	MONDO_0024647	urolithiasis	0.0378127	0.0270493	0.162138	0.430103
PGS002076	EFO_0000284	benign prostatic hyperplasia	0.00278211	0.0271034	0.918242	0.978019
PGS002077	EFO_0001065	endometriosis	-0.0407851	0.0271338	0.13281	0.373638
PGS002078	MONDO_0001592	prolapse of female genital organ	0.030828	0.0269819	0.253228	0.548065
PGS002079	MONDO_0015860	anomaly of puberty or/and menstrual cycle	0.0105583	0.0269726	0.695467	0.887175
PGS002080	EFO_1001159	Rh isoimmunization	0.0367596	0.0269899	0.173205	0.447064
PGS002081	EFO_0003035	cellulitis	-0.0128185	0.0271463	0.636785	0.851932
PGS002082	MONDO_0004670	lupus erythematosus	-0.00197503	0.0271374	0.941982	0.983451
PGS002083	EFO_0000676	psoriasis	-0.0531955	0.0275328	0.0533498	0.207508
PGS002084	EFO_1000767	skin sarcoidosis	-0.0271747	0.0272575	0.318784	0.614637
PGS002085	EFO_0005584	seborrheic keratosis	0.0133631	0.0269339	0.619794	0.841541
PGS002086	MONDO_0002917	disorder of pilosebaceous unit	0.0230184	0.0268783	0.391781	0.684313
PGS002087	EFO_1000243	Epidermal Inclusion Cyst	0.0297305	0.0269332	0.269653	0.567974
PGS002088	EFO_0000685	rheumatoid arthritis	0.00541067	0.0271138	0.841829	0.953153
PGS002089	EFO_0003898	ankylosing spondylitis	0.0147862	0.0267765	0.580805	0.821576
PGS002090	HP_0003040	Arthropathy	0.0618096	0.0269911	0.0220212	0.105769
PGS002091	EFO_0008518	polymyalgia rheumatica	-0.00219347	0.0272052	0.935739	0.983451
PGS002092	EFO_0004229	Dupuytren Contracture	-0.0074166	0.0269196	0.782925	0.92571
PGS002093	HP_0001822	Hallux valgus	0.0290886	0.0270957	0.283024	0.582638
PGS002094	MONDO_0005178	osteoarthritis	0.0682105	0.0271539	0.012005	0.064721
PGS002095	EFO_0003882	osteoporosis	0.00209083	0.0271434	0.938601	0.983451
PGS002096	HP_0002027	Abdominal pain	0.0651117	0.0271135	0.0163303	0.0829605
PGS002097	EFO_0009482	drug allergy	0.0823068	0.026881	0.00219943	0.0155629
PGS002098	EFO_0005203	eating disorder	0.0169933	0.0270503	0.529865	0.783795
PGS002099	EFO_0004535	serum albumin measurement	0.0528123	0.0270123	0.0505695	0.199385
PGS002100	EFO_0004302	anthropometric measurement	-0.00814058	0.0268755	0.761966	0.921196
PGS002101	EFO_0004614	apolipoprotein A 1 measurement	-0.13909	0.0271545	3.0201e-07	5.14716e-06
PGS002102	EFO_0004615	apolipoprotein B measurement	0.121322	0.0273909	9.45464e-06	0.000119407
PGS002103	EFO_0008385	visual acuity measurement	-0.0353582	0.0269574	0.189644	0.470768
PGS002104	MONDO_0021945	hearing disorder	0.0409481	0.0269829	0.129126	0.370099
PGS002105	EFO_0004344	birth weight	-0.0853287	0.0270879	0.00163234	0.0119631
PGS002106	EFO_0004838	calcium measurement	0.0477688	0.0271325	0.0783096	0.270415
PGS002107	EFO_0001060	celiac disease	0.0138695	0.0269736	0.607121	0.835111
PGS002108	EFO_0004574	total cholesterol measurement	0.0697126	0.0270336	0.0099162	0.0553422
PGS002109	EFO_0007822	hair colour measurement	0.0803168	0.0286231	0.00501587	0.0317648
PGS002110	EFO_0003784	skin pigmentation	0.0522073	0.0281586	0.0637324	0.235743
PGS002111	EFO_0007006	depressive symptom measurement	0.0537939	0.0268699	0.0452835	0.183332
PGS002112	EFO_0007006	depressive symptom measurement	-0.0143405	0.0269628	0.59482	0.82556
PGS002113	EFO_0010703|EFO_0007704	trauma exposure measurement|depressive episode measurement	-0.0088821	0.0269435	0.741659	0.909825
PGS002114	EFO_0006336	diastolic blood pressure	0.131659	0.0272146	1.31271e-06	1.98156e-05
PGS002115	EFO_0004329	alcohol drinking	-0.0808525	0.0271864	0.00293941	0.0200818
PGS002116	EFO_0005094	P wave duration	0.0291946	0.0269555	0.27878	0.57836
PGS002117	EFO_0600085	PP interval	-0.0263677	0.0270079	0.328918	0.626867
PGS002118	EFO_0004462	PR interval	0.0168262	0.0269891	0.532993	0.785818
PGS002119	EFO_0004682	QT interval	-0.0137032	0.0269355	0.610934	0.837078
PGS002120	EFO_0004682	QT interval	0.00946634	0.0269816	0.725705	0.902711
PGS002121	EFO_0004831	RR interval	-0.0239594	0.0270231	0.375281	0.670976
PGS002122	EFO_0005192	red blood cell distribution width	0.0543159	0.0269813	0.0441043	0.179936
PGS002123	EFO_0004305	erythrocyte count	0.0944594	0.0272378	0.000524435	0.00442143
PGS002124	EFO_0004347	addictive behaviour	0.000359235	0.0269033	0.989346	0.995231
PGS002125	EFO_0007585	Cannabis use	-0.0116877	0.0271476	0.666814	0.869161
PGS002126	EFO_0006527	smoking status measurement	-0.00102902	0.0270968	0.969707	0.987281
PGS002127	EFO_0009101	age at first birth measurement	-0.102373	0.0272241	0.000169656	0.0015818
PGS002128	EFO_0007786	menstrual cycle measurement	-0.0217485	0.0269283	0.419296	0.698826
PGS002129	EFO_0007786	menstrual cycle measurement	-0.0169045	0.0270417	0.531889	0.785323
PGS002130	EFO_0004908|PATO_0000383	testosterone measurement|female	-0.0535451	0.0270559	0.0478101	0.19112
PGS002131	EFO_0004703	age at menarche	-0.0152502	0.0270177	0.572446	0.815575
PGS002132	EFO_0009631	fall	0.0453475	0.0269753	0.0927486	0.303419
PGS002133	EFO_0007800	body fat percentage	0.133966	0.0272283	8.65043e-07	1.36427e-05
PGS002134	EFO_0004314	forced expiratory volume	-0.0900345	0.0271843	0.000926288	0.00735923
PGS002135	EFO_0004337	intelligence	-0.0269252	0.0269845	0.318375	0.614637
PGS002136	EFO_0009589	worry measurement	-0.0133035	0.0269559	0.62164	0.842578
[truncated: 1,172 more rows]
